# Supplementary material for: Mitochondrial CircRNA CircMT‐RNR2 Safeguards Antioxidant Defense to Support Fibroblast Functions in Wound Repair
Source: Adv Sci (Weinh). 2026 Feb 8;13(26):e17141. doi: 10.1002/advs.202517141 (PMC13159150; doi:10.1002/advs.202517141)
Supplement: Supplementary file 3 — Supporting File 3: advs74271‐sup‐0003‐Table S2 DEG in HDFa with circMT‐RNR2 knockdown.xlsx. [file ADVS-13-e17141-s006.xlsx]

## Sheet: Upregulated genes
Table S2. Differentially expressed genes in human dermal fibroblasts transfected with Si-CircMT-RNR2 or Si-Ctrl (related to Fig 2E)
Upregualted genes in Si-CircMT-RNR2 (222)
	Si-Ctrl			Si-CircMT-RNR2			Si-Ctrl vs Si-CircMT-RNR2
ID	Si-Ctrl_1	Si-Ctrl_2	Si-Ctrl_3	Si-Circ-mt-RNR2_1	Si-Circ-mt-RNR2_2	Si-Circ-mt-RNR2_3	Circ Avg (log2)	Ctrl Avg (log2)	Fold Change	P-val	FDR P-val	Gene Symbol	Description	Chromosome	Strand
TC0500011852.hg.1	13.29	12.7	13.11	16.05	15.35	15.78	15.74	13.08	6.34	3.83e-07	0.0007	LOX	lysyl oxidase	chr5	-
TC1500010736.hg.1	9.61	8.93	9.57	12.17	11.73	12.06	12.04	9.59	5.45	4.07e-07	0.0007	BLOC1S6	biogenesis of lysosomal organelles complex-1, subunit 6, pallidin	chr15	+
TC0400007836.hg.1	7.56	7.57	7.4	9.95	10.06	9.64	9.93	7.57	5.13	1.06e-07	0.0007	CXCL8	chemokine (C-X-C motif) ligand 8	chr4	+
TC0700010321.hg.1	8.07	7.75	7.57	9.97	11.23	10.17	10.08	7.78	4.91	5.79e-06	0.0025	ETV1	ets variant 1	chr7	-
TC0900008483.hg.1	12.41	11.27	11.49	13.91	13.42	13.65	13.66	11.43	4.69	4.89e-05	0.0081	SLC31A1	solute carrier family 31 (copper transporter), member 1	chr9	+
TC1200008814.hg.1	10.16	9.78	9.8	11.98	12.11	11.67	11.95	9.79	4.48	1.12e-06	0.0009	ANKRD13A	ankyrin repeat domain 13A	chr12	+
TC1700010723.hg.1	11.43	11.19	10.98	13.31	13.53	13.13	13.32	11.2	4.36	5.54e-07	0.0008	PTRF	polymerase I and transcript release factor	chr17	-
TC0100010379.hg.1	11.83	11.67	11.51	13.61	14.04	13.74	13.77	11.67	4.27	4.33e-07	0.0007	UHMK1	U2AF homology motif (UHM) kinase 1	chr1	+
TC0500009700.hg.1	14.78	14.33	14.48	16.43	16.6	16.6	16.6	14.51	4.27	5.53e-07	0.0008	CANX	calnexin	chr5	+
TC0300011815.hg.1	14.54	14.24	14.35	16.03	16.97	16.42	16.46	14.36	4.27	4.99e-06	0.0024	DCBLD2	discoidin, CUB and LCCL domain containing 2	chr3	-
TC1200010516.hg.1	13.85	12.58	13.12	15.67	14.75	15.26	15.24	13.16	4.21	9.55e-05	0.0115	SLC38A1	solute carrier family 38, member 1	chr12	-
TC0500009559.hg.1	9.87	10.26	9.97	11.77	12.06	12.02	12.04	9.98	4.16	9.15e-07	0.0009	SFXN1	sideroflexin 1	chr5	+
TC0800010460.hg.1	8.56	8.12	8.47	10.44	10.51	9.93	10.48	8.49	3.97	3.9e-06	0.0021	LYPLA1	lysophospholipase I	chr8	-
TC1400007172.hg.1	10.61	10.31	10.45	12.43	12.48	12.27	12.42	10.45	3.91	4.46e-07	0.0007	STYX	serine/threonine/tyrosine interacting protein	chr14	+
TC0200013257.hg.1	11.64	11.24	11.26	13.11	13.08	12.74	13.09	11.25	3.58	7.87e-06	0.003	TGOLN2	trans-golgi network protein 2	chr2	-
TC0X00008330.hg.1	9.04	8.56	8.63	10.43	10.2	10.53	10.42	8.6	3.52	6.25e-06	0.0026	XIAP	X-linked inhibitor of apoptosis, E3 ubiquitin protein ligase	chrX	+
TC0100012101.hg.1	10.55	9.8	9.95	11.73	11.72	11.63	11.73	9.92	3.49	2.05e-05	0.0053	MTR	5-methyltetrahydrofolate-homocysteine methyltransferase	chr1	+
TC0300012143.hg.1	9.81	9.49	9.73	11.32	11.58	11.51	11.49	9.73	3.39	1.13e-06	0.0009	LRRC58	leucine rich repeat containing 58	chr3	-
TC0700011556.hg.1	9.12	8.78	8.97	10.73	10.96	10.7	10.71	8.96	3.37	1.02e-06	0.0009	HIP1	huntingtin interacting protein 1	chr7	-
TC0900011072.hg.1	10.27	9.51	9.59	11.29	11.29	11.63	11.29	9.55	3.34	3.56e-05	0.0068	ABCA1	ATP binding cassette subfamily A member 1	chr9	-
TC0300011448.hg.1	9.51	8.73	9.21	10.99	10.89	10.79	10.89	9.17	3.3	1.04e-05	0.0034	EOGT	EGF domain-specific O-linked N-acetylglucosamine (GlcNAc) transferase	chr3	-
TC0400007799.hg.1	8.57	7.94	7.81	9.39	9.86	9.56	9.59	7.88	3.26	7.51e-05	0.0104	SLC4A4	solute carrier family 4 (sodium bicarbonate cotransporter), member 4	chr4	+
TC1000012169.hg.1	14.6	14.02	14.08	15.76	15.6	15.74	15.75	14.05	3.25	2.21e-05	0.0055	ADAM12	ADAM metallopeptidase domain 12	chr10	-
TC1200006909.hg.1	13.76	13.05	13.11	14.73	15.09	14.8	14.78	13.08	3.25	3.57e-05	0.0068	EMP1	epithelial membrane protein 1	chr12	+
TC1500007379.hg.1	7.7	7.28	7.57	9.72	9.29	8.58	9.23	7.54	3.23	0.0001	0.0125	FAM63B	family with sequence similarity 63, member B	chr15	+
TC0400007120.hg.1	10.28	9.86	10.06	11.73	12.28	11.55	11.75	10.07	3.21	1.12e-05	0.0036	RBPJ	recombination signal binding protein for immunoglobulin kappa J region	chr4	+
TC0100014988.hg.1	9.76	9.22	9.34	11.79	10.92	10.53	11	9.34	3.15	0.0003	0.0203	F3	coagulation factor III (thromboplastin, tissue factor)	chr1	-
TC1200008574.hg.1	10.33	9.97	9.87	11.32	11.65	11.83	11.62	9.97	3.14	1.75e-05	0.0049	APAF1	apoptotic peptidase activating factor 1	chr12	+
TC0200007954.hg.1	13.04	12.02	12.38	14.35	14.02	14.09	14.09	12.44	3.14	6.03e-05	0.0093	PCYOX1	prenylcysteine oxidase 1	chr2	+
TC1300008668.hg.1	10.52	9.86	10.47	12.18	12.14	12.13	12.14	10.5	3.13	3.83e-06	0.0021	LHFP	lipoma HMGIC fusion partner	chr13	-
TC0600008109.hg.1	11.9	11.56	11.47	13.18	12.58	13.21	13.19	11.55	3.12	0.0001	0.0125	VEGFA	vascular endothelial growth factor A	chr6	+
TC0500013232.hg.1	13.26	12.77	12.9	14.53	14.56	14.6	14.56	12.93	3.11	5.32e-06	0.0025	SMAD5	SMAD family member 5	chr5	+
TC0400012820.hg.1	10.75	10.35	10.31	11.91	12.56	11.99	11.95	10.33	3.07	1.79e-05	0.0049	FGF5	fibroblast growth factor 5	chr4	+
TC0200009973.hg.1	8.6	8.79	8.32	9.48	11.01	10.13	10.19	8.58	3.05	0.0006	0.031	ITGA6	integrin alpha 6	chr2	+
TC0900006577.hg.1	6.16	5.71	6.05	7.61	8.02	7.44	7.64	6.04	3.03	8.81e-06	0.0031	IL33	interleukin 33	chr9	+
TC0900006655.hg.1	10.19	9.84	9.79	11.4	10.59	11.4	11.4	9.82	3	0.0006	0.0317	LURAP1L	leucine rich adaptor protein 1-like	chr9	+
TC1300010025.hg.1	10.28	9.52	10.05	11.59	11.24	11.57	11.58	10	2.99	4.48e-05	0.0077	RNF6	ring finger protein (C3H2C3 type) 6	chr13	-
TC0300008506.hg.1	5.68	5.33	5.63	7	7.25	7.21	7.23	5.65	2.97	3.7e-06	0.0021	LRRC58	Memczak2013 ANTISENSE, CDS, coding, INTERNAL, intronic, UTR3 best transcript NM_001099678	chr3	+
TC0300011706.hg.1	13.09	12.35	12.61	14.24	13.5	14.22	14.23	12.66	2.97	0.0005	0.0276	VGLL3	vestigial-like family member 3	chr3	-
TC0100010525.hg.1	11.04	10.57	10.73	12.41	12.29	12.23	12.3	10.75	2.92	7.05e-06	0.0028	SFT2D2	SFT2 domain containing 2	chr1	+
TC1100011838.hg.1	14.17	13.79	13.88	15.36	15.47	15.43	15.43	13.89	2.91	6.54e-06	0.0026	PICALM	phosphatidylinositol binding clathrin assembly protein	chr11	-
TC0200015870.hg.1	8.74	8.42	8.09	9.88	9.92	9.35	9.9	8.42	2.8	0.0002	0.0168	WDFY1	WD repeat and FYVE domain containing 1	chr2	-
TC1700010687.hg.1	8.42	7.78	8.07	9.56	9.48	9.65	9.56	8.09	2.79	2.14e-05	0.0055	P3H4	prolyl 3-hydroxylase family member 4 (non-enzymatic)	chr17	-
TC1600007312.hg.1	9.85	9.72	9.67	10.87	11.22	11.51	11.2	9.73	2.78	2.51e-05	0.0058	IL4R	interleukin 4 receptor	chr16	+
TC0600008678.hg.1	6.63	6.32	6.37	7.77	7.55	8.19	7.81	6.34	2.76	4.66e-05	0.0078	MRAP2	melanocortin 2 receptor accessory protein 2	chr6	+
TC1500009457.hg.1	10.85	10.32	10.38	11.74	12.4	11.84	11.79	10.35	2.72	7.22e-05	0.0101	MYO5A	myosin VA	chr15	-
TC0400008618.hg.1	14.37	13.76	13.66	15.8	15.11	15.18	15.14	13.71	2.69	0.0002	0.0169	FGF2	fibroblast growth factor 2 (basic)	chr4	+
TC0200012252.hg.1	11.12	11.39	11.13	12.53	12.54	12.69	12.54	11.13	2.66	9.7e-06	0.0033	STRN	striatin, calmodulin binding protein	chr2	-
TC1800008952.hg.1	12.3	11.94	11.95	13.33	13.23	13.46	13.34	11.94	2.63	2.8e-05	0.0062	DSEL	dermatan sulfate epimerase-like	chr18	-
TC0400010682.hg.1	12.76	12.51	12.48	13.87	13.97	13.89	13.88	12.5	2.61	1.13e-05	0.0036	SGCB	sarcoglycan beta	chr4	-
TC0200016740.hg.1	8.54	9.23	9.08	10.11	10.48	10.46	10.47	9.09	2.6	7.53e-05	0.0104	ARL5A	ADP-ribosylation factor like GTPase 5A	chr2	-
TC1600010561.hg.1	12.56	12.43	12.34	13.8	13.83	13.81	13.81	12.44	2.59	6.49e-06	0.0026	CDH11	cadherin 11, type 2, OB-cadherin (osteoblast)	chr16	-
TC0500013399.hg.1	9.93	10.04	9.89	11	11.3	11.32	11.31	9.94	2.59	2.39e-05	0.0058	PANK3	pantothenate kinase 3	chr5	-
TC0700007178.hg.1	10.8	11.07	11.02	12.21	12.4	12.38	12.39	11.03	2.56	1.01e-05	0.0034	2024-09-07	septin 7	chr7	+
TC1700011128.hg.1	11.99	11.53	11.65	13.04	12.75	13.2	13.02	11.66	2.56	6.89e-05	0.01	SPAG9	sperm associated antigen 9	chr17	-
TC1900007787.hg.1	6.83	6.52	6.52	7.87	7.87	7.36	7.87	6.52	2.55	0.0003	0.0207	KCTD15	potassium channel tetramerization domain containing 15	chr19	+
TC2200008932.hg.1	7.48	7.26	7.23	8.64	8.56	7.89	8.6	7.25	2.55	0.0009	0.0393	KIAA1644	KIAA1644	chr22	-
TC0200012499.hg.1	12.39	11.95	12.11	13.33	13.48	13.64	13.48	12.14	2.54	2.71e-05	0.0061	MCFD2	multiple coagulation factor deficiency 2	chr2	-
TC2000009196.hg.1	13.64	13.36	13.24	14.73	14.62	14.71	14.72	13.38	2.53	2.47e-05	0.0058	SERINC3	serine incorporator 3	chr20	-
TC0300007596.hg.1	9.51	9.23	9.41	10.74	10.91	10.54	10.73	9.4	2.52	1.84e-05	0.0049	FLNB	filamin B, beta	chr3	+
TC0800011150.hg.1	7.69	6.92	7.15	8.55	8.51	8.06	8.53	7.19	2.52	0.0007	0.0353	TP53INP1	tumor protein p53 inducible nuclear protein 1	chr8	-
TC0500007114.hg.1	12.93	12.95	12.64	13.79	14.23	14.3	14.27	12.94	2.51	6.78e-05	0.01	RAI14	retinoic acid induced 14	chr5	+
TC0600008486.hg.1	10.41	10.04	9.93	11.36	11.48	10.96	11.37	10.04	2.5	0.0003	0.0192	OGFRL1	opioid growth factor receptor-like 1	chr6	+
TC1900007031.hg.1	14.42	14.5	14.23	15.6	15.7	15.88	15.72	14.4	2.49	1.38e-05	0.0041	PRKCSH	protein kinase C substrate 80K-H	chr19	+
TC0200008099.hg.1	6.83	6.66	6.4	7.98	7.93	7.36	7.96	6.64	2.49	0.0004	0.0228	HK2	hexokinase 2	chr2	+
TC0100014193.hg.1	10.26	10.33	10.6	11.78	11.46	11.65	11.63	10.32	2.48	3.9e-05	0.007	TXNDC12	thioredoxin domain containing 12 (endoplasmic reticulum); KTI12 chromatin associated homolog	chr1	-
TC1200008629.hg.1	12.05	11.78	11.82	13.09	12.94	13.1	13.1	11.8	2.46	3.74e-05	0.0069	DRAM1	DNA-damage regulated autophagy modulator 1	chr12	+
TC1100007227.hg.1	10.71	10.35	10.03	11.66	11.65	11.03	11.65	10.36	2.46	0.001	0.0435	HIPK3	homeodomain interacting protein kinase 3	chr11	+
TC0100014522.hg.1	13.18	13.08	13.1	14.59	14.37	14.19	14.38	13.1	2.44	2.51e-05	0.0058	GNG12	guanine nucleotide binding protein (G protein), gamma 12	chr1	-
TC0400008175.hg.1	12.13	11.84	11.96	13.26	13.52	12.89	13.23	11.97	2.4	9.57e-05	0.0115	PDLIM5	PDZ and LIM domain 5	chr4	+
TC1300008424.hg.1	10.11	10	9.77	10.92	11.74	11.19	11.24	9.98	2.4	0.0002	0.0153	USP12	ubiquitin specific peptidase 12	chr13	-
TC1300007870.hg.1	11.41	10.58	11.21	12.8	11.99	12.51	12.46	11.2	2.4	0.0005	0.0265	ITGBL1	integrin beta like 1	chr13	+
TC2100008510.hg.1	8.88	8.41	8.34	9.59	10.09	9.26	9.63	8.38	2.38	0.0011	0.0436	KCNJ15	potassium channel, inwardly rectifying subfamily J, member 15	chr21	+
TC0X00010671.hg.1	11.94	11.76	11.81	13.05	12.87	13.08	13.07	11.82	2.37	3.07e-05	0.0063	LAMP2	lysosomal-associated membrane protein 2	chrX	-
TC1900007744.hg.1	9.15	8.05	8.73	10.18	9.92	9.64	9.92	8.67	2.37	0.0009	0.0406	DPY19L3	dpy-19-like 3 (C. elegans)	chr19	+
TC1700010693.hg.1	13.28	13.19	13.25	14.46	14.68	14.33	14.48	13.24	2.36	2.18e-05	0.0055	ACLY	ATP citrate lyase	chr17	-
TC1000008447.hg.1	11.64	11.37	11.52	12.75	12.65	12.81	12.74	11.51	2.35	2.22e-05	0.0055	TNKS2	tankyrase, TRF1-interacting ankyrin-related ADP-ribose polymerase 2	chr10	+
TC0500010924.hg.1	11.64	11.44	11.13	12.46	12.67	12.78	12.65	11.42	2.35	7.16e-05	0.0101	ADAMTS6	ADAM metallopeptidase with thrombospondin type 1 motif 6	chr5	-
TC0500007077.hg.1	8.1	7.63	8.19	9.42	9.73	8.9	9.37	8.14	2.35	0.0002	0.0177	NPR3	natriuretic peptide receptor 3	chr5	+
TC2000007114.hg.1	9.75	9.63	9.58	10.66	10.88	10.86	10.87	9.64	2.34	3.76e-05	0.0069	KIF3B	kinesin family member 3B	chr20	+
TC1700007585.hg.1	13.84	13.22	13.34	14.69	14.49	14.53	14.54	13.32	2.33	0.0003	0.0192	SLFN5	schlafen family member 5	chr17	+
TC1400007139.hg.1	10.54	10.21	10.5	11.74	11.73	11.85	11.73	10.52	2.32	1.18e-05	0.0037	TMX1	thioredoxin-related transmembrane protein 1	chr14	+
TC0600009597.hg.1	8.98	8.88	9.02	10.05	10.58	10.17	10.18	8.97	2.32	3.73e-05	0.0069	TNFAIP3	tumor necrosis factor, alpha-induced protein 3	chr6	+
TC0100009339.hg.1	10.11	9.89	9.93	11.37	11.12	10.94	11.13	9.92	2.32	6.81e-05	0.01	TMEM167B	transmembrane protein 167B	chr1	+
TC2100007056.hg.1	7.89	7.68	7.74	8.97	9.06	8.83	8.96	7.75	2.31	2.98e-05	0.0062	SIM2	single-minded family bHLH transcription factor 2	chr21	+
TC2000009648.hg.1	11.16	10.66	10.98	12.14	12.46	12.19	12.16	10.95	2.31	3.9e-05	0.007	PRELID3B	PRELI domain containing 3B; ATP synthase, H+ transporting, mitochondrial F1 complex, epsilon subunit	chr20	-
TC0300008316.hg.1	12.91	12.48	12.51	13.69	13.71	13.52	13.7	12.5	2.3	0.0002	0.0185	PVRL3	poliovirus receptor-related 3	chr3	+
TC0500012312.hg.1	7.85	7.54	8.02	9.07	9.97	8.86	9	7.82	2.26	0.0003	0.021	SPRY4	sprouty RTK signaling antagonist 4	chr5	-
TC0400008450.hg.1	8.31	8.3	8.62	9.42	9.13	10.01	9.48	8.3	2.26	0.0008	0.038	ANK2	ankyrin 2, neuronal	chr4	+
TC1500007217.hg.1	9.85	9.3	9.45	10.86	10.58	10.64	10.65	9.47	2.25	0.0001	0.0137	AP4E1	adaptor-related protein complex 4, epsilon 1 subunit	chr15	+
TC0500011754.hg.1	12.9	12.67	12.68	13.84	13.58	14.07	13.84	12.67	2.24	0.0002	0.0152	TMED7-TICAM2	TMED7-TICAM2 readthrough; toll-like receptor adaptor molecule 2; transmembrane p24 trafficking protein 7	chr5	-
TC0800010417.hg.1	10.31	9.63	9.96	11.13	10.93	11.11	11.12	9.97	2.22	0.0003	0.0207	PCMTD1	protein-L-isoaspartate (D-aspartate) O-methyltransferase domain containing 1	chr8	-
TC1100012219.hg.1	9.8	8.92	9.37	10.53	10.63	10.26	10.52	9.37	2.22	0.0008	0.0357	SLC35F2	solute carrier family 35, member F2	chr11	-
TC0900011396.hg.1	10.21	10.22	10.14	11.27	11.52	11.34	11.35	10.22	2.2	2.56e-05	0.0058	RAB14	RAB14, member RAS oncogene family	chr9	-
TC0100015352.hg.1	12.36	12.27	12.11	13.4	13.51	13.26	13.39	12.26	2.2	4.74e-05	0.0079	NRAS	neuroblastoma RAS viral (v-ras) oncogene homolog	chr1	-
TC0800011887.hg.1	8.46	8.22	8.41	9.57	9.28	9.69	9.55	8.41	2.2	7.21e-05	0.0101	ST3GAL1	ST3 beta-galactoside alpha-2,3-sialyltransferase 1	chr8	-
TC1500009348.hg.1	14.92	14.59	14.66	15.83	15.5	15.95	15.8	14.66	2.2	0.0003	0.0192	FBN1	fibrillin 1	chr15	-
TC1000011127.hg.1	6.01	5.74	5.4	6.87	6.86	6.55	6.86	5.72	2.2	0.0004	0.0255	KCNMA1	Jeck2013 ALT_ACCEPTOR, ALT_DONOR, coding, INTERNAL, intronic best transcript NM_001014797; Transcript Identified by AceView	chr10	-
TC0400011015.hg.1	6.85	6.6	7.12	7.56	8.46	7.98	7.99	6.85	2.2	0.0009	0.0396	CXCL3	chemokine (C-X-C motif) ligand 3	chr4	-
TC0700010621.hg.1	11.39	11.18	10.82	12.26	12.28	12.04	12.27	11.15	2.18	0.0003	0.0198	FKBP14	FK506 binding protein 14	chr7	-
TC0900011151.hg.1	8.63	8.75	8.67	9.78	10.05	9.59	9.8	8.68	2.17	8.79e-05	0.0113	TMEM245	transmembrane protein 245	chr9	-
TC0800012299.hg.1	10.78	10.42	10.46	11.59	11.52	11.14	11.56	10.44	2.17	0.0011	0.0451	HOOK3	hook microtubule-tethering protein 3	chr8	+
TC0900007992.hg.1	12.58	12.26	12.35	13.48	13.6	13.36	13.48	12.37	2.16	8.81e-05	0.0113	FAM120A	family with sequence similarity 120A	chr9	+
TC1500007240.hg.1	12.36	12.13	12.24	13.1	13.36	13.61	13.36	12.24	2.16	0.0001	0.0137	TMOD3	tropomodulin 3 (ubiquitous)	chr15	+
TC0600011071.hg.1	13.22	12.9	12.89	14.14	13.99	13.88	14	12.89	2.16	0.0002	0.0169	C6orf62	chromosome 6 open reading frame 62	chr6	-
TC0400007270.hg.1	7.76	7.02	7.54	8.51	8.6	8.72	8.61	7.49	2.16	0.0003	0.0193	FAM114A1	family with sequence similarity 114, member A1	chr4	+
TC0300012132.hg.1	12.36	11.99	12.05	13.11	13.37	13.13	13.12	12.02	2.15	0.0001	0.0138	GSK3B	glycogen synthase kinase 3 beta	chr3	-
TC1200007170.hg.1	9.47	9.23	9	10.33	10.13	10.35	10.34	9.23	2.15	0.0002	0.0169	CCDC91	coiled-coil domain containing 91	chr12	+
TC1100008187.hg.1	11.45	10.79	10.98	12.15	12.4	12.09	12.13	11.02	2.15	0.0003	0.0198	PPP6R3	protein phosphatase 6, regulatory subunit 3	chr11	+
TC1200010569.hg.1	10.91	11.12	10.77	11.58	12.5	12	12.02	10.92	2.14	0.0009	0.0407	ASB8	ankyrin repeat and SOCS box containing 8	chr12	-
TC1700011451.hg.1	12.62	12.39	12.43	13	13.49	13.53	13.51	12.41	2.14	0.0012	0.0468	SMURF2	SMAD specific E3 ubiquitin protein ligase 2	chr17	-
TC0X00007777.hg.1	9.61	9.71	9.78	11.04	10.77	10.81	10.79	9.71	2.12	3.56e-05	0.0068	APOOL	apolipoprotein O-like	chrX	+
TC1100011742.hg.1	9.3	8.44	9.08	9.76	10.2	10.11	10.12	9.04	2.12	0.0012	0.0458	KCTD21	potassium channel tetramerization domain containing 21	chr11	-
TC0100018462.hg.1	10.78	10.45	10.29	11.48	11.55	11.73	11.56	10.48	2.11	0.0002	0.0157	CLCC1	chloride channel CLIC-like 1	chr1	-
TC1300007228.hg.1	9.36	9.38	9.28	10.11	10.61	10.47	10.45	9.37	2.11	0.0002	0.0157	WDFY2	WD repeat and FYVE domain containing 2	chr13	+
TC0600014127.hg.1	11.19	11.03	11.17	12.21	12.29	12.26	12.25	11.18	2.1	3.34e-05	0.0066	RPL7L1	ribosomal protein L7-like 1	chr6	+
TC2100008030.hg.1	9.87	9.43	9.67	10.83	10.74	10.62	10.73	9.66	2.1	0.0001	0.0135	RCAN1	regulator of calcineurin 1	chr21	-
TC1600011058.hg.1	11.42	10.63	11.2	12.07	12.24	12.35	12.23	11.16	2.1	0.0004	0.0253	TLDC1	TBC/LysM-associated domain containing 1	chr16	-
TC0700010854.hg.1	10.73	10.45	10.65	11.2	12.03	11.76	11.71	10.64	2.1	0.0008	0.0386	INHBA	inhibin beta A	chr7	-
TC1200012105.hg.1	12.5	12.76	12.71	13.68	14.06	13.77	13.78	12.72	2.09	5.79e-05	0.0091	WSB2	WD repeat and SOCS box containing 2	chr12	-
TC1300007152.hg.1	9.7	10.07	9.92	10.72	11.18	10.98	10.96	9.9	2.09	0.0002	0.0174	FNDC3A	fibronectin type III domain containing 3A	chr13	+
TC0800007080.hg.1	13.51	13.28	13.75	14.9	14.28	14.56	14.58	13.51	2.09	0.0005	0.0273	BNIP3L	BCL2/adenovirus E1B 19kDa interacting protein 3-like	chr8	+
TC1900006833.hg.1	4.12	4.6	4.48	5.54	5.46	5.85	5.51	4.46	2.07	9.69e-05	0.0115	MBD3L5	methyl-CpG binding domain protein 3-like 5	chr19	+
TC1800009056.hg.1	8.84	8.69	8.9	9.84	10.16	9.67	9.87	8.83	2.06	0.0002	0.0151	ZADH2	zinc binding alcohol dehydrogenase domain containing 2	chr18	-
TC0400009322.hg.1	6.46	6.07	6.51	7.96	7.57	7	7.53	6.48	2.06	0.0009	0.0406	GALNT7	polypeptide N-acetylgalactosaminyltransferase 7	chr4	+
TC0400007357.hg.1	11.11	10.77	11.08	12.1	12.41	12.14	12.12	11.09	2.04	4.5e-05	0.0077	TMEM33	transmembrane protein 33	chr4	+
TC1200007786.hg.1	3.68	4.16	3.81	4.95	4.87	4.72	4.86	3.83	2.04	0.0004	0.0232	OR6C1	olfactory receptor, family 6, subfamily C, member 1	chr12	+
TC0300013962.hg.1	11.47	11.18	10.98	12.28	12.17	12.22	12.22	11.2	2.03	0.0002	0.0179	ANO10	anoctamin 10	chr3	-
TC1300008267.hg.1	10.44	10.33	10.51	11.06	11.44	11.46	11.45	10.43	2.03	0.0005	0.0282	XPO4	exportin 4	chr13	-
TC1100013201.hg.1	9.34	9.12	9.34	10.08	10.65	10.34	10.35	9.34	2.02	0.0002	0.0172	ORAOV1	oral cancer overexpressed 1	chr11	-
TC0X00007116.hg.1	10.53	9.94	10.48	11.21	11.6	11.51	11.52	10.51	2.02	0.0003	0.0211	RP2	retinitis pigmentosa 2 (X-linked recessive)	chrX	+
TC0500008540.hg.1	11.6	11.58	11.93	12.59	12.75	12.49	12.6	11.59	2.02	0.0004	0.0258	PHAX	phosphorylated adaptor for RNA export	chr5	+
TC0300008863.hg.1	14.58	14.03	14.34	15.34	15.1	15.57	15.34	14.32	2.02	0.0005	0.0292	CDV3	CDV3 homolog (mouse)	chr3	+
TC0300013330.hg.1	8.88	8.13	8.64	9.59	9.75	9.5	9.61	8.59	2.02	0.0005	0.0292	DCUN1D1	DCN1, defective in cullin neddylation 1, domain containing 1	chr3	-
TC0100010571.hg.1	13.65	13.68	13.58	14.32	14.9	14.68	14.65	13.64	2.01	0.0004	0.0227	PRRX1	paired related homeobox 1	chr1	+
TC0600014142.hg.1	15.17	14.79	14.89	15.65	16.33	15.88	15.92	14.91	2.01	0.0008	0.0374	PTP4A1	protein tyrosine phosphatase type IVA, member 1	chr6	+
TC0700010463.hg.1	8.25	8.06	7.96	9.81	9.07	9.09	9.08	8.08	2	0.0003	0.0198	IGF2BP3	insulin-like growth factor 2 mRNA binding protein 3	chr7	-
TC1400010729.hg.1	9.36	9.06	8.96	9.77	10.07	10.06	10.07	9.07	2	0.001	0.0412	DTD2	D-tyrosyl-tRNA deacylase 2 (putative)	chr14	-
TC1400009131.hg.1	12.23	12.11	12.21	13.03	13.23	13.2	13.22	12.22	1.99	0.0001	0.0135	MAP4K5	mitogen-activated protein kinase kinase kinase kinase 5	chr14	-
TC0900009711.hg.1	10.56	10.29	10.14	11.27	11.74	11.34	11.3	10.31	1.99	0.0002	0.0169	IFNE	interferon, epsilon; MIR31 host gene	chr9	-
TC0500008054.hg.1	5.69	5.96	5.8	6.53	6.8	6.81	6.8	5.81	1.99	0.0004	0.0244	POLR3G	polymerase (RNA) III (DNA directed) polypeptide G (32kD)	chr5	+
TC1100012121.hg.1	13.11	12.68	12.93	13.91	13.65	13.9	13.91	12.92	1.99	0.0005	0.029	TMEM123	transmembrane protein 123	chr11	-
TC0100018308.hg.1	6.03	6.11	5.99	6.99	6.65	7.53	7.03	6.04	1.99	0.0012	0.046	FCGR2A	Fc fragment of IgG, low affinity IIa, receptor (CD32)	chr1	+
TC0200015204.hg.1	11.12	10.93	10.8	12.28	11.91	11.95	11.93	10.95	1.98	0.0001	0.0133	COL5A2	collagen, type V, alpha 2	chr2	-
TC1200010265.hg.1	11.19	11.03	10.94	12.02	12.13	11.95	12.03	11.04	1.98	0.0001	0.0138	CAPRIN2	caprin family member 2	chr12	-
TC0200008806.hg.1	12.07	11.89	11.85	12.84	12.86	12.9	12.86	11.87	1.98	0.0002	0.0159	LIMS1	LIM and senescent cell antigen-like domains 1	chr2	+
TC0100007784.hg.1	7.51	7.48	7.47	8.49	8.45	8.25	8.46	7.48	1.98	0.0002	0.0179	AGO4	argonaute RISC catalytic component 4	chr1	+
TC0700006529.hg.1	6.79	6.64	6.41	7.9	7.58	7.43	7.61	6.62	1.98	0.0003	0.0209	ELFN1	extracellular leucine-rich repeat and fibronectin type III domain containing 1	chr7	+
TC0100008803.hg.1	9.26	9.11	8.94	10.16	10.09	10.07	10.09	9.11	1.97	0.0001	0.0135	FAM73A	family with sequence similarity 73, member A	chr1	+
TC0500010932.hg.1	11.28	10.9	10.74	11.92	11.85	11.9	11.9	10.93	1.96	0.0006	0.0311	SGTB	small glutamine-rich tetratricopeptide repeat (TPR)-containing, beta	chr5	-
TC0300013264.hg.1	13.08	12.67	12.61	13.53	13.75	13.6	13.61	12.64	1.96	0.0011	0.0436	GNB4	guanine nucleotide binding protein (G protein), beta polypeptide 4	chr3	-
TC0700008870.hg.1	8.96	8.79	8.57	9.72	10.07	9.6	9.73	8.78	1.94	0.0003	0.0218	CAV2	caveolin 2	chr7	+
TC0900010833.hg.1	5.41	5.34	5.19	6.12	6.4	6.3	6.28	5.33	1.93	0.0002	0.0168	C9orf129	chromosome 9 open reading frame 129	chr9	-
TC1000009612.hg.1	13.36	13.18	13.18	14.1	14.26	14.13	14.12	13.18	1.92	0.0002	0.0168	KLF6	Kruppel-like factor 6	chr10	-
TC0200010119.hg.1	9.4	9.56	9.53	10.73	10.23	10.47	10.48	9.53	1.92	0.0003	0.0207	PLEKHA3	pleckstrin homology domain containing, family A (phosphoinositide binding specific) member 3	chr2	+
TC0400012990.hg.1	10.17	9.93	9.94	10.86	10.88	10.92	10.88	9.94	1.92	0.0003	0.0207	DDX60L	DEAD (Asp-Glu-Ala-Asp) box polypeptide 60-like	chr4	-
TC0600014266.hg.1	8.08	8.05	8.21	9	9.02	8.83	9.01	8.07	1.92	0.0004	0.0262	TNXB	tenascin XB	chr6	-
TC0600010825.hg.1	6.79	7	6.89	7.61	8.14	7.8	7.83	6.89	1.92	0.0005	0.0269	ADTRP	androgen-dependent TFPI-regulating protein	chr6	-
TC0300014093.hg.1	11.31	11.22	10.96	12.13	12.26	12.14	12.13	11.2	1.91	0.0001	0.0139	PCYT1A	phosphate cytidylyltransferase 1, choline, alpha	chr3	-
TC0900007576.hg.1	14.38	14.57	14.67	15.48	15.56	15.42	15.49	14.55	1.91	0.0002	0.0168	ANXA1	annexin A1	chr9	+
TC0300007136.hg.1	13.03	12.99	13.05	13.95	14.2	13.95	13.95	13.02	1.9	0.0001	0.0124	CTNNB1	catenin (cadherin-associated protein), beta 1	chr3	+
TC0900007115.hg.1	11.53	11.01	11.18	12.13	12.55	12.14	12.14	11.21	1.9	0.0005	0.0269	GLIPR2	GLI pathogenesis-related 2	chr9	+
TC1700007419.hg.1	13.12	12.6	12.8	13.81	13.75	13.7	13.75	12.83	1.9	0.0005	0.0292	TAOK1	TAO kinase 1; microRNA 4523	chr17	+
TC0600009667.hg.1	9.98	10.2	10	10.91	11.19	10.91	10.91	9.99	1.89	0.0003	0.0193	VTA1	vesicle (multivesicular body) trafficking 1	chr6	+
TC0300010722.hg.1	12.69	12.57	12.34	13.48	13.36	13.57	13.47	12.55	1.89	0.0003	0.0202	LRRFIP2	leucine rich repeat (in FLII) interacting protein 2	chr3	-
TC2000009848.hg.1	7.63	7.7	7.84	8.64	8.76	8.3	8.63	7.71	1.89	0.0009	0.0406	UCKL1	uridine-cytidine kinase 1-like 1; microRNA 1914	chr20	-
TC0200012091.hg.1	5.28	5.08	5.18	6.09	6.03	6.31	6.09	5.18	1.88	0.0002	0.0158	ZNF512	Memczak2013 ANTISENSE, coding, INTERNAL, UTR3 best transcript NM_032434	chr2	-
TC0800011071.hg.1	9.29	9.11	9.21	10.1	10.33	10.02	10.11	9.21	1.88	0.0002	0.0179	TMEM64	transmembrane protein 64	chr8	-
TC0200006951.hg.1	9.03	8.97	9.02	9.95	10.17	9.6	9.92	9.01	1.88	0.0007	0.0355	UBXN2A	UBX domain protein 2A	chr2	+
TC1400007563.hg.1	6.13	6.02	5.83	6.93	6.61	7.03	6.92	6.01	1.88	0.0008	0.0373	SLC10A1	Memczak2013 ANTISENSE, CDS, coding, INTERNAL, intronic best transcript NM_003049	chr14	+
TC2200009180.hg.1	9.39	9.24	9.13	10.17	9.92	10.35	10.15	9.25	1.87	0.0006	0.03	RABL2B	RAB, member of RAS oncogene family-like 2B	chr22	-
TC1100008236.hg.1	14.47	14.29	14.26	15.03	15.35	15.17	15.18	14.28	1.87	0.0006	0.0306	CCND1	cyclin D1	chr11	+
TC2200007324.hg.1	9.19	8.73	8.84	9.78	10.16	9.69	9.75	8.84	1.87	0.0008	0.0369	MICALL1	MICAL-like 1	chr22	+
TC1500007691.hg.1	8.62	8.51	8.32	9.05	9.57	9.43	9.4	8.5	1.87	0.0011	0.0451	GLCE	glucuronic acid epimerase	chr15	+
TC1100011083.hg.1	12.53	12.61	12.54	13.45	13.56	13.07	13.44	12.54	1.87	0.0013	0.0487	AHNAK	AHNAK nucleoprotein	chr11	-
TC0400012029.hg.1	12.77	12.43	12.48	13.34	13.47	13.36	13.35	12.46	1.86	0.0007	0.0327	OTUD4	OTU deubiquitinase 4	chr4	-
TC1200009250.hg.1	10.71	10.19	10.36	11.38	11.3	11.17	11.29	10.39	1.86	0.0009	0.0398	GTF2H3	general transcription factor IIH subunit 3	chr12	+
TC0200008900.hg.1	9.9	9.18	9.41	10.76	10.32	10.38	10.35	9.45	1.86	0.0013	0.0471	TMEM87B	transmembrane protein 87B	chr2	+
TC0900011305.hg.1	14.01	13.78	13.71	14.67	14.57	14.7	14.67	13.79	1.85	0.0006	0.0325	TNC	tenascin C	chr9	-
TC0100010806.hg.1	10.89	10.93	10.93	11.73	12.11	11.81	11.81	10.93	1.84	0.0002	0.0174	XPR1	xenotropic and polytropic retrovirus receptor 1	chr1	+
TC0900012115.hg.1	9.29	9.11	9.04	9.86	10.02	10.11	10	9.13	1.84	0.0005	0.0278	MTAP	methylthioadenosine phosphorylase	chr9	+
TC1200011057.hg.1	8.06	7.83	7.8	8.7	8.66	8.69	8.7	7.81	1.84	0.0007	0.0336	RPL14	Transcript Identified by AceView, Entrez Gene ID(s) 9045	chr12	-
TC1000007891.hg.1	11.48	11.69	11.25	12.33	12.63	12.21	12.36	11.48	1.84	0.0007	0.0351	HK1	hexokinase 1	chr10	+
TC1500008772.hg.1	4.75	5.03	4.67	5.78	5.46	5.62	5.62	4.74	1.84	0.0012	0.0464	GABRB3	gamma-aminobutyric acid (GABA) A receptor, beta 3	chr15	-
TC1500009508.hg.1	8.33	8.52	8.42	9.27	9.37	9.3	9.3	8.42	1.83	0.0002	0.0181	NEDD4	neural precursor cell expressed, developmentally down-regulated 4, E3 ubiquitin protein ligase	chr15	-
TC0700009066.hg.1	12.1	11.93	11.7	12.8	13	12.77	12.79	11.92	1.83	0.0003	0.0213	FLNC	filamin C, gamma	chr7	+
TC0900010578.hg.1	13.66	13.29	13.43	14.19	14.32	14.33	14.32	13.45	1.83	0.0007	0.0355	UBQLN1	ubiquilin 1	chr9	-
TC0200010489.hg.1	11.75	11.43	11.48	12.32	12.2	12.47	12.33	11.46	1.83	0.0012	0.0459	BMPR2	bone morphogenetic protein receptor type II	chr2	+
TC0500010169.hg.1	10.92	10.56	10.65	11.49	11.9	11.52	11.5	10.65	1.81	0.0006	0.0311	ANKH	ANKH inorganic pyrophosphate transport regulator	chr5	-
TC0100009226.hg.1	12.44	11.89	12.26	13.12	12.94	13.08	13.08	12.22	1.81	0.0011	0.0451	SLC30A7	solute carrier family 30 (zinc transporter), member 7	chr1	+
TC0700010716.hg.1	11.14	10.83	10.72	11.77	11.71	11.58	11.7	10.85	1.81	0.0012	0.0458	DPY19L1	dpy-19-like 1 (C. elegans)	chr7	-
TC1200012731.hg.1	6.42	6.42	6.51	6.99	7.55	7.28	7.28	6.42	1.81	0.0013	0.048	PGAM5	PGAM family member 5, serine/threonine protein phosphatase, mitochondrial	chr12	+
TC0100015471.hg.1	5.38	5.19	5.34	6.4	6.24	5.82	6.21	5.36	1.81	0.0014	0.0495	ZNF697	zinc finger protein 697	chr1	-
TC0200008984.hg.1	8.52	8.34	8.68	9.35	9.16	9.38	9.37	8.52	1.8	0.0011	0.0436	RABL2A	RAB, member of RAS oncogene family-like 2A	chr2	+
TC0400007840.hg.1	9.78	9.51	9.66	10.52	10.93	10.46	10.49	9.65	1.79	0.0004	0.0223	CXCL1	chemokine (C-X-C motif) ligand 1 (melanoma growth stimulating activity, alpha)	chr4	+
TC1800007549.hg.1	3.72	3.55	3.51	4.39	4.15	4.57	4.38	3.54	1.79	0.0014	0.0496	SERPINB11	serpin peptidase inhibitor, clade B (ovalbumin), member 11 (gene/pseudogene)	chr18	+
TC0200013836.hg.1	9.86	10.01	9.96	10.78	10.82	10.78	10.78	9.95	1.78	0.0003	0.0203	2024-09-10	septin 10	chr2	-
TC0800009875.hg.1	7.86	8	7.39	8.69	8.84	8.68	8.69	7.85	1.78	0.0005	0.0288	TNFRSF10A	tumor necrosis factor receptor superfamily, member 10a	chr8	-
TC1900011734.hg.1	5.08	4.99	5.07	5.91	5.7	5.9	5.91	5.07	1.78	0.0006	0.031	MIA	melanoma inhibitory activity; RAB4B, member RAS oncogene family; MIA-RAB4B readthrough (NMD candidate)	chr19	+
TC1300009639.hg.1	7.74	7.24	7.74	8.36	8.66	8.58	8.57	7.74	1.78	0.0006	0.0311	TMTC4	transmembrane and tetratricopeptide repeat containing 4	chr13	-
TC1400009141.hg.1	10.89	10.83	10.74	11.51	11.66	11.65	11.66	10.82	1.78	0.0006	0.0311	NIN	ninein (GSK3B interacting protein)	chr14	-
TC0400006437.hg.1	9.51	9.27	9.32	10.02	10.22	10.16	10.15	9.31	1.78	0.0009	0.04	ZNF718	zinc finger protein 718	chr4	+
TC0800012313.hg.1	6.84	7.01	7.07	7.64	8.31	7.81	7.82	6.99	1.78	0.0009	0.0406	SGK3	serum/glucocorticoid regulated kinase family, member 3; C8orf44-SGK3 readthrough	chr8	+
TC0800008243.hg.1	11.04	11.04	11.15	11.77	11.86	11.94	11.85	11.04	1.76	0.0006	0.0321	PDP1	pyruvate dehyrogenase phosphatase catalytic subunit 1	chr8	+
TC0100016020.hg.1	9.29	9.11	9.1	9.91	9.87	9.93	9.9	9.11	1.74	0.0009	0.0407	ISG20L2	interferon stimulated exonuclease gene 20kDa like 2	chr1	-
TC0700012276.hg.1	8.04	7.7	8.02	8.59	9.24	8.79	8.83	8.03	1.74	0.001	0.0435	DOCK4	dedicator of cytokinesis 4	chr7	-
TC0100014175.hg.1	10.7	10.61	10.28	11.64	11.39	11.21	11.41	10.62	1.73	0.001	0.0416	EPS15	epidermal growth factor receptor pathway substrate 15	chr1	-
TC0500012023.hg.1	7.36	6.76	7.41	8.14	8.43	7.99	8.16	7.38	1.72	0.0009	0.0406	KIF3A	kinesin family member 3A	chr5	-
TC0300010903.hg.1	10.18	9.68	9.86	10.87	10.67	10.67	10.67	9.89	1.72	0.0011	0.0451	KIAA1143	KIAA1143	chr3	-
TC0100013581.hg.1	9.15	9.36	9.41	10.16	10.47	10.15	10.15	9.38	1.71	0.0003	0.0204	SPOCD1	SPOC domain containing 1	chr1	-
TC2200009252.hg.1	8.54	8.77	8.44	9.34	9.4	9.26	9.34	8.56	1.71	0.0012	0.0469	SEC14L2	SEC14-like lipid binding 2	chr22	+
TC1700007967.hg.1	5.5	5.72	5.72	6.49	6.48	6.39	6.48	5.72	1.69	0.0006	0.0295	CD300LG	CD300 molecule-like family member g	chr17	+
TC0500008467.hg.1	9.41	9.2	9.26	10.03	10.03	10.01	10.03	9.27	1.69	0.001	0.0412	SRFBP1	serum response factor binding protein 1	chr5	+
TC0700007596.hg.1	11.27	11.11	10.98	11.88	11.93	11.78	11.87	11.11	1.69	0.0011	0.0451	EGFR	epidermal growth factor receptor	chr7	+
TC0400011538.hg.1	8.74	8.77	8.52	9.48	9.33	9.77	9.5	8.75	1.68	0.0009	0.0388	PAPSS1	3-phosphoadenosine 5-phosphosulfate synthase 1	chr4	-
TC0700007034.hg.1	9.89	9.47	9.82	11.09	10.61	10.5	10.57	9.85	1.65	0.0007	0.0341	CREB5	cAMP responsive element binding protein 5	chr7	+
TC1900006819.hg.1	11.84	11.98	11.87	12.59	12.6	12.71	12.6	11.87	1.65	0.0009	0.0389	TRIP10	thyroid hormone receptor interactor 10	chr19	+
TC0500013229.hg.1	11.26	11.14	10.91	11.85	11.83	12.06	11.84	11.12	1.65	0.0009	0.0402	C5orf24	chromosome 5 open reading frame 24	chr5	+
TC1500009641.hg.1	9.26	9.3	9.21	9.95	10.62	10	9.98	9.26	1.65	0.0011	0.0445	RORA	RAR-related orphan receptor A	chr15	-
TC0X00006803.hg.1	14.32	13.94	14.13	15.05	14.83	14.84	14.84	14.13	1.63	0.0013	0.0475	EIF2S3	eukaryotic translation initiation factor 2, subunit 3 gamma, 52kDa	chrX	+
TC0100013696.hg.1	10.95	11.37	11.38	12.11	12.59	12.02	12.07	11.37	1.62	0.0007	0.0355	PSMB2	proteasome subunit beta 2	chr1	-
TC1000007199.hg.1	14.28	14.35	14.39	15.04	15.01	15.33	15.03	14.35	1.6	0.0009	0.0396	ZEB1	zinc finger E-box binding homeobox 1	chr10	+

## Sheet: Downregualted genes
Table S2 Differentially expressed genes in human dermal fibroblasts transfected with Si-CircMT-RNR2 or Si-Ctrl
Downregualted genes in Si-CircMT-RNR2 (375)
	Si-Ctrl			Si-CircMT-RNR2			Si-CircMT-RNR2 vs Si-Ctrl
ID	Si-Ctrl_1	Si-Ctrl_2	Si-Ctrl_3	Si-Circ-mt-RNR2_1	Si-Circ-mt-RNR2_2	Si-Circ-mt-RNR2_3	Circ Avg (log2)	Ctrl Avg (log2)	Fold Change	P-val	FDR P-val	Gene Symbol	Description	Chromosome	Strand
TC1400009184.hg.1	7.28	6.93	6.97	6.34	6.36	5.94	6.35	6.95	-1.52	0.0012	0.047	TXNDC16	thioredoxin domain containing 16	chr14	-
TC1100011606.hg.1	9.81	9.81	9.85	8.93	9.11	9.14	9.12	9.81	-1.61	0.0007	0.0355	C2CD3	C2 calcium-dependent domain containing 3	chr11	-
TC0500011896.hg.1	8.54	8.47	8.75	7.87	7.34	7.86	7.87	8.56	-1.61	0.001	0.0435	ZNF608	zinc finger protein 608	chr5	-
TC0600011725.hg.1	12.01	12.08	12.27	11.4	11.49	11.07	11.4	12.09	-1.61	0.0013	0.0487	GLO1	glyoxalase I	chr6	-
TC0100017075.hg.1	14.85	14.94	14.92	14.08	14.27	14.22	14.21	14.91	-1.62	0.0012	0.047	NUCKS1	nuclear casein kinase and cyclin-dependent kinase substrate 1	chr1	-
TC2000008130.hg.1	12.23	12.23	12.09	11.52	11.27	11.55	11.53	12.23	-1.62	0.0013	0.048	TBC1D20	TBC1 domain family, member 20	chr20	-
TC0100006989.hg.1	11.42	11.15	11.25	10.56	10.49	10.62	10.56	11.26	-1.63	0.0014	0.0496	DNAJC16	DnaJ (Hsp40) homolog, subfamily C, member 16	chr1	+
TC1700011038.hg.1	10.37	10.54	10.47	9.76	9.74	9.5	9.75	10.46	-1.64	0.0007	0.0356	ZNF652	zinc finger protein 652	chr17	-
TC1600008259.hg.1	10.08	10.08	10.18	9.36	9.35	9.41	9.36	10.08	-1.64	0.0008	0.0382	PDPR	pyruvate dehydrogenase phosphatase regulatory subunit	chr16	+
TC2100007663.hg.1	9.85	9.76	10.04	8.98	9.14	9.14	9.14	9.87	-1.65	0.0007	0.0353	BTG3	BTG family, member 3	chr21	-
TC1100007185.hg.1	9.17	9.61	9.06	8.41	8.22	8.45	8.42	9.14	-1.65	0.0007	0.0355	ELP4	elongator acetyltransferase complex subunit 4	chr11	+
TC2000009980.hg.1	9.03	8.89	9.41	8.36	8.11	8.31	8.32	9.05	-1.65	0.0012	0.0459	LINC00654	long intergenic non-protein coding RNA 654	chr20	-
TC0600007416.hg.1	5.68	5.75	5.94	5.18	4.88	5.05	5.04	5.77	-1.65	0.0013	0.0482	ZKSCAN3	zinc finger with KRAB and SCAN domains 3	chr6	+
TC1200006935.hg.1	13.68	13.86	13.66	12.93	12.86	13.16	12.94	13.67	-1.65	0.0013	0.0487	ATF7IP	activating transcription factor 7 interacting protein	chr12	+
TC0400012952.hg.1	7.95	7.91	7.96	7.22	7.23	6.6	7.23	7.96	-1.66	0.0011	0.0436	BDH2	3-hydroxybutyrate dehydrogenase, type 2	chr4	-
TC0600009868.hg.1	11.06	10.9	10.68	9.92	10.16	10.15	10.15	10.88	-1.66	0.0011	0.0436	ARMT1	acidic residue methyltransferase 1	chr6	+
TC1000012525.hg.1	7.18	7.49	7.29	6.53	6.61	6.07	6.57	7.31	-1.67	0.0009	0.0396	ACBD7	acyl-CoA binding domain containing 7	chr10	-
TC0700011508.hg.1	8.87	8.61	9.07	8.14	8.1	7.83	8.12	8.86	-1.67	0.0013	0.047	LIMK1	Memczak2013 ANTISENSE, CDS, coding, INTERNAL best transcript NM_001204426	chr7	-
TC1200008370.hg.1	8.36	8.41	8.51	7.67	7.86	7.53	7.68	8.42	-1.67	0.0013	0.0487	C12orf29	chromosome 12 open reading frame 29	chr12	+
TC0700012898.hg.1	9.95	9.72	9.7	8.96	8.97	9.11	8.97	9.71	-1.68	0.0008	0.0386	TCAF1	TRPM8 channel-associated factor 1	chr7	-
TC2200006521.hg.1	10.87	10.68	10.59	9.75	9.97	10.1	9.95	10.7	-1.68	0.0012	0.047	BCL2L13	BCL2-like 13 (apoptosis facilitator)	chr22	+
TC1500006788.hg.1	17.3	17.36	17.19	16.69	16.31	16.56	16.54	17.29	-1.68	0.0013	0.0475	GREM1	gremlin 1, DAN family BMP antagonist	chr15	+
TC0400012987.hg.1	9.67	9.74	9.98	9.01	9.14	8.61	9	9.76	-1.69	0.0011	0.0445	NAF1	nuclear assembly factor 1 ribonucleoprotein	chr4	-
TC1900007819.hg.1	9.56	9.62	9.61	8.97	8.84	8.84	8.84	9.61	-1.7	0.0011	0.0436	ZNF302	zinc finger protein 302	chr19	+
TC0700011929.hg.1	12.02	11.98	11.86	11.19	11.23	11	11.21	11.98	-1.71	0.0005	0.0292	SMURF1	SMAD specific E3 ubiquitin protein ligase 1	chr7	-
TC0600009322.hg.1	9.58	9.53	9.87	8.78	8.96	8.78	8.78	9.56	-1.71	0.0008	0.0362	HSF2	heat shock transcription factor 2	chr6	+
TC0300007242.hg.1	11.38	11.51	11.15	10.52	10.58	10.65	10.58	11.36	-1.71	0.0012	0.0452	SACM1L	SAC1 suppressor of actin mutations 1-like (yeast)	chr3	+
TC0300008604.hg.1	9.52	9.61	9.76	9.07	8.83	8.67	8.85	9.62	-1.71	0.0014	0.0499	UMPS	uridine monophosphate synthetase	chr3	+
TC1600006737.hg.1	10.38	10.6	10.45	9.88	9.48	9.67	9.68	10.46	-1.72	0.0011	0.0436	VASN	vasorin	chr16	+
TC2000007670.hg.1	10.24	9.71	10.03	9.2	9.25	8.67	9.22	10.01	-1.72	0.0013	0.0488	SNAI1	snail family zinc finger 1	chr20	+
TC1100006644.hg.1	14.23	14.27	14.26	13.47	13.65	13.33	13.48	14.27	-1.73	0.0009	0.0402	RRM1	ribonucleotide reductase M1	chr11	+
TC0600007301.hg.1	10.24	10.27	10.25	9.46	9.52	9.39	9.46	10.25	-1.74	0.0005	0.0269	BTN3A2	butyrophilin, subfamily 3, member A2	chr6	+
TC1000009095.hg.1	11.69	11.6	11.67	10.88	11.04	10.88	10.88	11.68	-1.74	0.001	0.0432	SEC23IP	SEC23 interacting protein	chr10	+
TC0600007138.hg.1	8.61	8.87	8.58	7.81	7.79	6.71	7.8	8.6	-1.74	0.0013	0.0483	E2F3	E2F transcription factor 3	chr6	+
TC0400007901.hg.1	8.49	8.76	8.56	7.73	7.78	7.36	7.75	8.56	-1.75	0.0003	0.021	SHROOM3	shroom family member 3	chr4	+
TC1700009260.hg.1	12.1	12.39	12.31	11.48	11.61	11.39	11.49	12.3	-1.75	0.001	0.0412	FOXK2	forkhead box K2	chr17	+
TC0200015314.hg.1	11.28	11.22	11.42	10.46	10.47	10.04	10.46	11.29	-1.77	0.0003	0.0207	STK17B	serine/threonine kinase 17b	chr2	-
TC1900011061.hg.1	8.98	9.2	9.05	7.96	8.34	8.24	8.23	9.06	-1.77	0.0005	0.0265	CARD8	caspase recruitment domain family, member 8	chr19	-
TC0600014348.hg.1	8.49	8.13	8.04	7.27	7.46	7.17	7.28	8.11	-1.77	0.0005	0.0294	NHSL1	NHS-like 1	chr6	-
TC1100009026.hg.1	10.97	11.12	10.97	10.35	10.13	10.16	10.14	10.97	-1.77	0.0006	0.0305	SIK2	salt-inducible kinase 2	chr11	+
TC0200008128.hg.1	7.7	7.77	7.99	6.96	7.16	6.95	6.95	7.77	-1.77	0.0008	0.0382	MRPL19	mitochondrial ribosomal protein L19	chr2	+
TC1200009972.hg.1	6.59	5.87	6.17	5	5.4	5.36	5.38	6.2	-1.77	0.0013	0.0487	GPR19	G protein-coupled receptor 19	chr12	-
TC0300008371.hg.1	7.03	7.2	7.41	5.69	6.4	6.36	6.38	7.21	-1.78	0.0007	0.0356	GRAMD1C	GRAM domain containing 1C	chr3	+
TC0700010509.hg.1	12.14	12.66	12.36	11.6	11.52	11.18	11.55	12.38	-1.78	0.0008	0.0358	CYCS	cytochrome c, somatic	chr7	-
TC1000008315.hg.1	11.82	11.74	11.93	10.97	10.62	11.01	10.99	11.83	-1.79	0.0003	0.0203	BMPR1A	bone morphogenetic protein receptor type IA	chr10	+
TC0100012760.hg.1	9.84	9.96	9.85	9.16	9.03	8.77	9.01	9.85	-1.79	0.0004	0.0248	RERE	arginine-glutamic acid dipeptide (RE) repeats	chr1	-
TC1000011050.hg.1	13.2	13.38	13.35	12.67	12.4	12.51	12.52	13.37	-1.79	0.0008	0.0378	AP3M1	adaptor-related protein complex 3, mu 1 subunit	chr10	-
TC1100012225.hg.1	9.88	9.4	9.62	8.79	8.77	8.55	8.78	9.63	-1.8	0.0005	0.0282	NPAT	nuclear protein, ataxia-telangiectasia locus	chr11	-
TC1200008116.hg.1	13.16	13.01	12.82	12.15	12.19	12.13	12.16	13	-1.8	0.0005	0.0282	MDM2	MDM2 proto-oncogene, E3 ubiquitin protein ligase	chr12	+
TC0200014404.hg.1	9.01	9.31	8.93	8.36	8.17	8.17	8.17	9.02	-1.8	0.0007	0.0332	MCM6	minichromosome maintenance complex component 6	chr2	-
TC2200008719.hg.1	11.17	11.19	11.22	10.34	10.6	10.09	10.34	11.19	-1.8	0.0008	0.0382	CBX6	chromobox homolog 6	chr22	-
TC1900009752.hg.1	10.09	10.38	10.43	9.53	9.6	9.22	9.56	10.41	-1.8	0.0009	0.0403	PRDX2	peroxiredoxin 2	chr19	-
TC1200007822.hg.1	7.29	7.18	7.64	6.71	6.46	6.17	6.45	7.3	-1.8	0.0011	0.0436	IKZF4	IKAROS family zinc finger 4	chr12	+
TC1000008081.hg.1	10.18	10.19	10.37	9.36	9.33	9.31	9.33	10.19	-1.81	0.0002	0.0162	KAT6B	K(lysine) acetyltransferase 6B	chr10	+
TC0400012378.hg.1	12.23	12.08	11.92	11.2	10.84	11.25	11.22	12.08	-1.81	0.0003	0.0211	SH3RF1	SH3 domain containing ring finger 1	chr4	-
TC1900007410.hg.1	9.78	9.57	9.82	8.93	9.07	8.42	8.94	9.8	-1.81	0.0012	0.0458	UPF1	UPF1 regulator of nonsense transcripts homolog (yeast)	chr19	+
TC1700010686.hg.1	6.54	6.73	6.72	5.88	5.48	5.84	5.86	6.73	-1.82	0.0004	0.0245	JUP	junction plakoglobin	chr17	-
TC0700008367.hg.1	10.91	11.1	10.92	10.28	10.05	9.84	10.05	10.92	-1.82	0.0004	0.0254	PEG10	paternally expressed 10	chr7	+
TC0200015643.hg.1	10.19	9.99	10.06	9.18	9.44	9.06	9.21	10.07	-1.82	0.0006	0.0317	BARD1	BRCA1 associated RING domain 1	chr2	-
TC1500007601.hg.1	12.67	12.86	12.82	11.95	12.23	11.73	11.96	12.83	-1.82	0.0012	0.0467	HACD3	3-hydroxyacyl-CoA dehydratase 3	chr15	+
TC0100009441.hg.1	11.09	11.19	11.21	10.33	10.34	10.31	10.33	11.2	-1.83	0.0003	0.0209	CTTNBP2NL	CTTNBP2 N-terminal like	chr1	+
TC1900011684.hg.1	10.26	10.17	10.33	9.41	9.36	8.57	9.38	10.25	-1.83	0.0006	0.0317	BABAM1	BRISC and BRCA1 A complex member 1	chr19	+
TC0500006836.hg.1	8.79	8.88	8.76	7.91	8.14	7.73	7.92	8.8	-1.84	0.0005	0.0269	FBXL7	F-box and leucine-rich repeat protein 7	chr5	+
TC0100014428.hg.1	9.98	10.26	10.06	9.18	9.53	9.06	9.19	10.07	-1.84	0.0011	0.0439	ITGB3BP	integrin beta 3 binding protein (beta3-endonexin)	chr1	-
TC1400008683.hg.1	11.84	11.95	11.75	10.64	11.29	10.96	10.96	11.84	-1.84	0.0012	0.0466	RBM23	RNA binding motif protein 23	chr14	-
TC1700012269.hg.1	8.31	8.61	8.08	7.68	7.43	7.34	7.45	8.33	-1.84	0.0014	0.0495	MGC57346-CRHR1	Homo sapiens MGC57346-CRHR1 readthrough (MGC57346-CRHR1), transcript variant 5, mRNA.; Homo sapiens MGC57346-CRHR1 readthrough (MGC57346-CRHR1), transcript variant 6, mRNA.; novel transcript	chr17	+
TC0500013259.hg.1	12.79	12.56	12.59	11.79	11.7	11.52	11.68	12.57	-1.85	0.0002	0.0158	MFAP3	microfibrillar associated protein 3	chr5	+
TC1900011113.hg.1	11.22	10.9	10.89	10.27	9.99	9.78	10.01	10.9	-1.85	0.0004	0.0251	GYS1	glycogen synthase 1 (muscle)	chr19	-
TC2000008845.hg.1	8.75	8.69	9.22	7.82	8.05	7.84	7.83	8.72	-1.85	0.0005	0.0265	PLAGL2	pleiomorphic adenoma gene-like 2	chr20	-
TC0600008035.hg.1	11.54	11.77	11.95	10.68	11.04	10.89	10.87	11.76	-1.85	0.0007	0.0345	TAF8	TATA box binding protein associated factor 8	chr6	+
TC0900011388.hg.1	11	11.23	11.33	9.97	10.57	10.36	10.32	11.21	-1.85	0.0013	0.0472	PHF19	PHD finger protein 19	chr9	-
TC0400012782.hg.1	9.95	10.07	9.98	9.08	9.07	8.85	9.07	9.97	-1.86	0.0001	0.0126	STIM2	stromal interaction molecule 2	chr4	+
TC0100016351.hg.1	7.49	7.41	7.71	6.79	6.63	6.39	6.61	7.51	-1.86	0.0004	0.0248	SLC19A2	solute carrier family 19 (thiamine transporter), member 2	chr1	-
TC0200010572.hg.1	8.55	8.02	8.24	7.53	7.39	7.16	7.37	8.27	-1.86	0.0008	0.0386	ZDBF2	zinc finger, DBF-type containing 2	chr2	+
TC0X00006823.hg.1	9.48	9.31	9.49	8.34	8.56	8.89	8.59	9.48	-1.86	0.0014	0.0492	POLA1	polymerase (DNA directed), alpha 1, catalytic subunit	chrX	+
TC1700010841.hg.1	9.99	10.15	10.23	9.21	9.26	8.81	9.23	10.14	-1.87	0.0002	0.0179	CCDC43	coiled-coil domain containing 43	chr17	-
TC0100008554.hg.1	12.74	12.82	12.95	11.88	12.21	11.94	11.92	12.83	-1.87	0.0007	0.0351	USP1	ubiquitin specific peptidase 1	chr1	+
TC1200008213.hg.1	10.32	10.2	9.82	9.25	9.33	8.9	9.29	10.19	-1.87	0.0008	0.0369	ATXN7L3B	ataxin 7-like 3B	chr12	+
TC0100018496.hg.1	8.72	8.96	9.08	8.06	8.3	7.73	8.04	8.94	-1.87	0.0012	0.0458	PYGO2	pygopus family PHD finger 2	chr1	-
TC1200012696.hg.1	11.77	11.51	11.65	10.55	10.79	10.73	10.73	11.64	-1.88	0.0002	0.0169	MRPL42	mitochondrial ribosomal protein L42	chr12	+
TC0300011247.hg.1	10.86	10.67	10.82	9.99	9.52	9.89	9.91	10.81	-1.88	0.0003	0.0207	WNT5A	wingless-type MMTV integration site family, member 5A	chr3	-
TC0100008126.hg.1	8.57	8.93	8.75	7.9	7.8	7.36	7.84	8.75	-1.88	0.0003	0.0208	AKR1A1	aldo-keto reductase family 1, member A1 (aldehyde reductase)	chr1	+
TC0100013854.hg.1	10.38	10.39	10.29	9.46	9.43	9.52	9.46	10.38	-1.89	0.0002	0.0173	SCMH1	sex comb on midleg homolog 1 (Drosophila)	chr1	-
TC0100014393.hg.1	5.69	5.98	5.83	5.03	4.92	4.79	4.92	5.83	-1.89	0.0003	0.0205	TM2D1	Transcript Identified by AceView, Entrez Gene ID(s) 83941	chr1	-
TC1100011694.hg.1	10.45	10.51	10.54	9.86	9.57	9.61	9.59	10.51	-1.89	0.0006	0.0306	LRRC32	leucine rich repeat containing 32	chr11	-
TC1200011002.hg.1	10.14	9.98	10.2	9.53	8.89	9.23	9.22	10.13	-1.89	0.0011	0.0451	LRIG3	leucine-rich repeats and immunoglobulin-like domains 3	chr12	-
TC0100015194.hg.1	10.07	9.9	9.67	9.01	9.24	8.53	8.97	9.89	-1.89	0.0014	0.0494	SORT1	sortilin 1	chr1	-
TC1000011726.hg.1	10.95	10.91	11.29	10.12	9.79	10.03	10.01	10.93	-1.9	0.0002	0.0152	SH3PXD2A	SH3 and PX domains 2A	chr10	-
TC1200008544.hg.1	9.25	9.58	9.38	8.45	8.23	8.49	8.47	9.4	-1.9	0.0002	0.0157	NEDD1	neural precursor cell expressed, developmentally down-regulated 1	chr12	+
TC0X00007132.hg.1	13.32	13.48	13.52	12.56	12.61	12.39	12.55	13.48	-1.9	0.0002	0.0177	CDK16	cyclin-dependent kinase 16	chrX	+
TC1600011383.hg.1	11.54	11.68	11.65	10.73	10.85	10.58	10.72	11.65	-1.9	0.0003	0.0198	TMEM265	transmembrane protein 265; Snf2-related CREBBP activator protein	chr16	+
TC1900007882.hg.1	9.39	9.37	9.54	8.44	8.47	7.69	8.45	9.38	-1.9	0.0003	0.0202	PROSER3	proline and serine rich 3	chr19	+
TC1500009522.hg.1	8.36	8.58	9.38	7.66	7.44	7.62	7.63	8.56	-1.9	0.0008	0.0386	MNS1	meiosis-specific nuclear structural 1	chr15	-
TC0100010389.hg.1	8.18	7.72	8.21	7.29	7.25	7.03	7.27	8.2	-1.9	0.0012	0.047	HSD17B7	hydroxysteroid (17-beta) dehydrogenase 7	chr1	+
TC0200010911.hg.1	9.02	8.83	9.07	8.1	8.08	7.87	8.09	9.02	-1.91	0.0002	0.0169	KCNE4	potassium channel, voltage gated subfamily E regulatory beta subunit 4	chr2	+
TC1000012477.hg.1	12.5	12.49	12.18	10.89	11.56	11.56	11.56	12.49	-1.91	0.0007	0.0351	HELLS	helicase, lymphoid-specific	chr10	+
TC0800006566.hg.1	8.71	9.06	9.14	8.14	8.16	7.51	8.15	9.09	-1.91	0.0009	0.0403	AGPAT5	1-acylglycerol-3-phosphate O-acyltransferase 5	chr8	+
TC0600012839.hg.1	11.69	12.13	11.88	10.97	11.27	10.96	10.96	11.9	-1.91	0.0012	0.0452	CDK19	cyclin-dependent kinase 19	chr6	-
TC0700013290.hg.1	13.08	13.18	13.14	11.88	12.61	12.16	12.2	13.14	-1.91	0.0012	0.0465	NCAPG2	non-SMC condensin II complex subunit G2	chr7	-
TC2000010025.hg.1	15.4	15.4	15.4	14.48	14.3	14.45	14.47	15.4	-1.92	9.23e-05	0.0114	UBE2V1	ubiquitin conjugating enzyme E2 variant 1	chr20	-
TC1400006821.hg.1	9.93	10.09	10.16	8.86	9.29	9.16	9.13	10.07	-1.92	0.0003	0.0211	G2E3	G2/M-phase specific E3 ubiquitin protein ligase	chr14	+
TC0X00007222.hg.1	15.71	16.02	15.94	14.99	15.16	14.98	14.99	15.93	-1.92	0.0005	0.0282	PLP2	proteolipid protein 2 (colonic epithelium-enriched)	chrX	+
TC0500011173.hg.1	9.62	9.97	9.97	8.59	9.17	9.03	9.03	9.97	-1.92	0.0011	0.0446	POC5	POC5 centriolar protein	chr5	-
TC0500009377.hg.1	13.82	13.69	13.38	12.72	12.55	12.79	12.71	13.66	-1.93	0.0004	0.0248	SPDL1	spindle apparatus coiled-coil protein 1	chr5	+
TC1100008409.hg.1	9.46	9.56	9.49	8.58	8.77	8.05	8.55	9.5	-1.93	0.0005	0.0284	PPME1	protein phosphatase methylesterase 1	chr11	+
TC0800012405.hg.1	10.18	9.91	10.01	9.39	9.05	8.83	9.08	10.03	-1.93	0.0006	0.0314	FUT10	fucosyltransferase 10 (alpha (1,3) fucosyltransferase)	chr8	-
TC0500009088.hg.1	8.85	8.94	9	7.78	8.33	7.95	7.98	8.93	-1.93	0.0007	0.0339	TCOF1	Treacher Collins-Franceschetti syndrome 1	chr5	+
TC1700007899.hg.1	10	10	10.27	9.2	9.03	8.93	9.05	10	-1.94	0.0001	0.0135	MLX	MLX, MAX dimerization protein	chr17	+
TC1900009417.hg.1	8.44	8.42	8.8	7.47	7.7	7.25	7.47	8.43	-1.94	0.0002	0.0175	MLLT1	myeloid/lymphoid or mixed-lineage leukemia; translocated to, 1	chr19	-
TC1100006966.hg.1	7.65	7.76	7.6	6.73	6.9	6.47	6.71	7.66	-1.94	0.0003	0.0193	NCR3LG1	natural killer cell cytotoxicity receptor 3 ligand 1	chr11	+
TC0800010944.hg.1	8.64	8.59	8.95	8	7.67	7.66	7.66	8.62	-1.94	0.0004	0.0254	IMPA1	inositol(myo)-1(or 4)-monophosphatase 1	chr8	-
TC1900011957.hg.1	10.4	10.58	10.88	9.65	9.79	9.12	9.65	10.61	-1.94	0.0005	0.0288	GSK3A	glycogen synthase kinase 3 alpha	chr19	-
TC0X00011244.hg.1	9.17	9.45	9.4	8.48	8.7	8.2	8.46	9.42	-1.94	0.0008	0.0386	F8A3	coagulation factor VIII-associated 3	chrX	-
TC1000007698.hg.1	10.18	10.26	10.33	9.32	9.74	9.27	9.3	10.26	-1.94	0.0012	0.0468	CISD1	CDGSH iron sulfur domain 1	chr10	+
TC1000012584.hg.1	12.53	12.61	12.45	11.27	11.79	11.59	11.57	12.53	-1.95	0.0004	0.0227	ERLIN1	ER lipid raft associated 1	chr10	-
TC2100007140.hg.1	10.78	11.04	10.8	9.63	10.33	9.8	9.82	10.79	-1.95	0.0012	0.0452	ETS2	v-ets avian erythroblastosis virus E26 oncogene homolog 2	chr21	+
TC1900009198.hg.1	10.94	11.27	10.88	9.99	9.89	9.94	9.94	10.91	-1.96	9.11e-05	0.0114	BTBD2	BTB (POZ) domain containing 2	chr19	-
TC0900009846.hg.1	10.54	10.29	10.15	9.06	9.34	9.34	9.34	10.31	-1.96	0.0001	0.0139	B4GALT1	UDP-Gal:betaGlcNAc beta 1,4- galactosyltransferase, polypeptide 1	chr9	-
TC0900008887.hg.1	11.69	11.66	11.77	10.76	10.92	10.3	10.73	11.7	-1.96	0.0003	0.021	TBC1D13	TBC1 domain family, member 13	chr9	+
TC0100009056.hg.1	9.07	8.93	8.92	7.72	8.37	7.92	7.96	8.93	-1.96	0.0006	0.0319	CCDC18	coiled-coil domain containing 18	chr1	+
TC0200010518.hg.1	9.22	9.46	9.55	8.45	8.49	8.1	8.47	9.44	-1.97	0.0002	0.0158	ABI2	abl-interactor 2	chr2	+
TSUnmapped00000398.hg.1	10.85	10.9	10.58	9.97	9.63	9.89	9.89	10.87	-1.97	0.0004	0.0226	KAT6B	K(lysine) acetyltransferase 6B
TC1700009500.hg.1	8.38	8.43	8.3	7.37	7.2	7.84	7.39	8.37	-1.97	0.0011	0.0436	ZZEF1	zinc finger, ZZ-type with EF-hand domain 1	chr17	-
TC1900007908.hg.1	14.94	14.84	14.88	13.92	13.88	13.73	13.9	14.88	-1.98	6.64e-05	0.01	CAPNS1	calpain, small subunit 1	chr19	+
TC1900010748.hg.1	11.34	12.02	11.85	10.65	10.84	10.82	10.83	11.82	-1.99	0.0008	0.0382	ATP5SL	ATP5S-like	chr19	-
TC0200016474.hg.1	11.86	11.63	11.99	11.22	10.82	10.87	10.84	11.84	-2	0.001	0.0415	NAGK	N-acetylglucosamine kinase	chr2	+
TC0700013361.hg.1	7.11	6.96	7.04	6.54	5.98	5.73	6.03	7.04	-2	0.0014	0.0495	ZNF713	zinc finger protein 713	chr7	+
TC0300013123.hg.1	8.21	8.35	8.71	7.35	7.58	7.26	7.36	8.37	-2.01	0.0003	0.0207	PLD1	phospholipase D1, phosphatidylcholine-specific	chr3	-
TC0X00008874.hg.1	9.52	10.03	9.85	8.93	8.83	8.64	8.81	9.82	-2.01	0.0004	0.0229	F8A2	coagulation factor VIII-associated 2	chrX	+
TC0X00008405.hg.1	9.16	9.31	8.99	8.2	8.49	7.61	8.15	9.15	-2.01	0.0011	0.0451	RBMX2	RNA binding motif protein, X-linked 2	chrX	+
TC2000007133.hg.1	13.07	13.04	12.93	12.04	12.49	11.93	12.03	13.04	-2.01	0.0012	0.0452	MAPRE1	microtubule-associated protein, RP/EB family, member 1	chr20	+
TC0900012225.hg.1	13.05	13.17	13.23	12.28	12.16	11.81	12.15	13.16	-2.02	0.0002	0.0151	RNF38	ring finger protein 38	chr9	-
TC1500009353.hg.1	10.67	11	10.51	9.4	9.92	9.72	9.69	10.7	-2.02	0.0004	0.0251	CEP152	centrosomal protein 152kDa	chr15	-
TC0600013602.hg.1	10.28	10.2	10.32	8.76	9.63	9.31	9.26	10.27	-2.02	0.0009	0.0406	FBXO5	F-box protein 5	chr6	-
TC0200010545.hg.1	9.7	9.79	9.81	8.77	9.22	8.33	8.77	9.78	-2.02	0.0013	0.0482	NRP2	neuropilin 2	chr2	+
TC1600008189.hg.1	10.54	10.42	10.39	9.23	9.56	9.41	9.4	10.42	-2.03	9.67e-05	0.0115	PLA2G15	phospholipase A2, group XV	chr16	+
TC1900009204.hg.1	11.82	12.17	11.89	11.13	10.84	10.62	10.86	11.88	-2.03	0.0002	0.0169	MOB3A	MOB kinase activator 3A	chr19	-
TC0700008149.hg.1	10.92	11.08	10.9	9.91	10.21	9.84	9.89	10.91	-2.03	0.0002	0.0174	PHTF2	putative homeodomain transcription factor 2	chr7	+
TC0100015550.hg.1	10.11	10.36	10.3	8.37	9.34	9.24	9.29	10.31	-2.03	0.0005	0.0282	FAM72C	family with sequence similarity 72, member C	chr1	-
TC1700009686.hg.1	6.69	6.38	6.17	5.66	5.15	5.35	5.38	6.4	-2.03	0.0005	0.0292	SLC25A35	solute carrier family 25, member 35	chr17	-
TC0200015264.hg.1	8.07	8.48	8.34	6.88	7.34	7.56	7.3	8.32	-2.03	0.0007	0.0342	SDPR	serum deprivation response	chr2	-
TC0600007402.hg.1	11.64	11.15	11.31	10.31	10.24	10.53	10.32	11.34	-2.04	0.0003	0.0208	ZKSCAN8	zinc finger with KRAB and SCAN domains 8	chr6	+
TC0100008124.hg.1	9.46	10.07	9.61	7.94	8.91	8.64	8.6	9.63	-2.04	0.001	0.0429	MMACHC	methylmalonic aciduria (cobalamin deficiency) cblC type, with homocystinuria	chr1	+
TC1300006847.hg.1	11.16	11.44	11.32	10.09	10.46	10.27	10.27	11.31	-2.05	0.0002	0.0153	RFC3	replication factor C subunit 3	chr13	+
TC1400007086.hg.1	8.93	9.25	8.84	7.83	8.36	7.61	7.88	8.92	-2.05	0.0007	0.0345	LRR1	leucine rich repeat protein 1; ras homolog family member Q pseudogene 1	chr14	+
TC0800012287.hg.1	10.57	10.56	10.35	9.54	9.51	9.92	9.52	10.56	-2.06	0.0009	0.0407	LEPROTL1	leptin receptor overlapping transcript-like 1	chr8	+
TC1100012735.hg.1	13.72	13.7	13.76	12.89	12.65	12.57	12.67	13.72	-2.07	0.0001	0.0126	SRPR	signal recognition particle receptor (docking protein)	chr11	-
TC1100010400.hg.1	11.61	11.76	11.45	10.56	10.75	10.5	10.55	11.6	-2.07	0.0002	0.0153	LGR4	leucine-rich repeat containing G protein-coupled receptor 4	chr11	-
TC1100007728.hg.1	13.61	13.85	13.67	12.22	12.89	12.67	12.62	13.67	-2.07	0.0003	0.0199	FAM111A	family with sequence similarity 111, member A	chr11	+
TC0400012251.hg.1	10.86	11.05	10.82	9.81	9.76	9.51	9.79	10.84	-2.08	3.34e-05	0.0066	C4orf46	chromosome 4 open reading frame 46	chr4	-
TC0100010193.hg.1	10.63	11.02	11.06	9.98	10.23	9.99	9.98	11.04	-2.08	0.001	0.0435	PRCC	papillary renal cell carcinoma (translocation-associated)	chr1	+
TC0900011613.hg.1	8.78	8.77	8.89	7.69	7.74	7.5	7.71	8.77	-2.09	3.05e-05	0.0063	FAM102A	family with sequence similarity 102, member A	chr9	-
TC1200010566.hg.1	13.31	13.29	13.48	12.22	12.33	11.78	12.23	13.3	-2.09	6.7e-05	0.01	SENP1	SUMO1/sentrin specific peptidase 1	chr12	-
TC0900012190.hg.1	11.74	11.78	11.77	10.16	10.69	10.73	10.71	11.77	-2.09	7.72e-05	0.0105	CCDC183	coiled-coil domain containing 183; RAB, member RAS oncogene family-like 6	chr9	+
TC1200011755.hg.1	8.85	8.76	9.1	7.95	7.82	7.6	7.8	8.87	-2.09	0.0001	0.0119	NFYB	nuclear transcription factor Y subunit beta	chr12	-
TC1700010865.hg.1	7.79	7.72	8	6.76	6.7	6.04	6.73	7.79	-2.09	0.0001	0.0133	PLCD3	phospholipase C, delta 3	chr17	-
TC0600007864.hg.1	7.29	7.03	6.88	6.33	5.99	5.65	5.99	7.05	-2.09	0.0005	0.0276	TBC1D22B	TBC1 domain family, member 22B	chr6	+
TC1200009590.hg.1	10.85	11	11	9.95	10.05	9.72	9.93	11	-2.1	0.0001	0.0126	DCP1B	decapping mRNA 1B	chr12	-
TC0200010807.hg.1	9.17	9.6	9.25	8.38	8.16	7.92	8.15	9.22	-2.1	0.0001	0.0131	TTLL4	tubulin tyrosine ligase-like family member 4	chr2	+
TC0700012959.hg.1	11.11	11.37	11.41	9.67	10.38	10.26	10.32	11.39	-2.1	0.0003	0.0195	EZH2	enhancer of zeste 2 polycomb repressive complex 2 subunit	chr7	-
TC0200014785.hg.1	8.65	9.33	9.04	7.95	8.24	7.64	7.94	9.02	-2.1	0.0008	0.0385	FIGN	fidgetin	chr2	-
TC1100008847.hg.1	10.02	10.57	10.52	9.53	9.48	9.41	9.47	10.54	-2.1	0.0008	0.0386	CEP57	centrosomal protein 57kDa	chr11	+
TC1000008904.hg.1	9.82	9.73	9.98	8.8	8.26	8.72	8.76	9.83	-2.11	7.12e-05	0.0101	PDCD4	programmed cell death 4 (neoplastic transformation inhibitor); microRNA 4680	chr10	+
TC1700010254.hg.1	12.57	12.81	12.46	11.5	11.79	11.26	11.51	12.59	-2.11	0.0002	0.0169	SSH2	slingshot protein phosphatase 2	chr17	-
TC1200006561.hg.1	9.87	9.94	10.2	8.47	9.25	8.88	8.87	9.94	-2.11	0.0004	0.0254	RAD51AP1	RAD51 associated protein 1	chr12	+
TC2000009914.hg.1	8.11	7.95	7.51	6.91	6.78	6.15	6.84	7.92	-2.11	0.0004	0.0259	TGIF2	TGFB-induced factor homeobox 2	chr20	+
TC0100014250.hg.1	12.66	12.68	12.88	12.09	11.23	11.54	11.59	12.67	-2.11	0.0006	0.0311	TMEM59	transmembrane protein 59	chr1	-
TC2200009288.hg.1	9.02	9.65	9.12	7.95	8.47	7.59	7.99	9.07	-2.11	0.0006	0.0311	TRMU	tRNA 5-methylaminomethyl-2-thiouridylate methyltransferase	chr22	+
TSUnmapped00000639.hg.1	6.1	6.18	6.36	5.12	5.22	5	5.12	6.2	-2.12	6.03e-05	0.0093	SERTAD4	SERTA domain containing 4
TC0300012216.hg.1	12.09	11.93	11.99	10.89	11.15	10.94	10.91	12	-2.12	0.0001	0.0126	CCDC14	coiled-coil domain containing 14	chr3	-
TC0500012459.hg.1	13.46	13.08	13.21	12.17	11.82	12.44	12.15	13.24	-2.12	0.0003	0.0203	PDGFRB	platelet-derived growth factor receptor, beta polypeptide	chr5	-
TC1800008474.hg.1	11.37	11.2	11.36	10.61	10.32	9.87	10.28	11.36	-2.12	0.0005	0.0293	SLC39A6	solute carrier family 39 (zinc transporter), member 6	chr18	-
TC0400008664.hg.1	9.88	9.82	9.81	8.59	9.31	8.75	8.74	9.82	-2.12	0.001	0.0412	PLK4	polo-like kinase 4	chr4	+
TC0X00009917.hg.1	11.07	11.16	11.54	9.84	10.33	10	10.03	11.13	-2.13	0.0001	0.0149	EDA2R	ectodysplasin A2 receptor	chrX	-
TC0300008289.hg.1	9.7	10.17	10.01	8.85	8.99	8.88	8.89	9.99	-2.13	0.0002	0.0151	DZIP3	DAZ interacting zinc finger protein 3	chr3	+
TC2200008687.hg.1	12.52	12.41	12.15	11.29	11.31	10.52	11.3	12.39	-2.13	0.0002	0.0182	TMEM184B	transmembrane protein 184B	chr22	-
TC1100011375.hg.1	12.52	12.57	12.6	11.78	11.51	11.06	11.47	12.56	-2.13	0.0003	0.0207	C11orf24	chromosome 11 open reading frame 24	chr11	-
TC0800011601.hg.1	7.8	7.49	7.31	6.74	6.1	6.44	6.43	7.52	-2.13	0.0004	0.0254	SAMD12	sterile alpha motif domain containing 12	chr8	-
TC0100007716.hg.1	8.33	8.57	8.65	7.58	7.43	7.47	7.46	8.56	-2.14	0.0001	0.013	ZNF362	zinc finger protein 362	chr1	+
TC0300007383.hg.1	13.72	14.06	13.86	12.8	13.13	12.75	12.78	13.88	-2.14	0.0003	0.0208	DAG1	dystroglycan 1 (dystrophin-associated glycoprotein 1)	chr3	+
TC1900009254.hg.1	11.49	11.5	11.53	10.46	10.87	9.82	10.4	11.5	-2.14	0.0011	0.0436	SGTA	small glutamine-rich tetratricopeptide repeat (TPR)-containing, alpha	chr19	-
TC0100006954.hg.1	8.52	8.63	8.55	7.6	7.47	7.27	7.45	8.56	-2.15	5.48e-05	0.0088	KAZN	kazrin, periplakin interacting protein	chr1	+
TC1500010893.hg.1	9.59	9.44	9.28	8.33	8.45	8.26	8.34	9.44	-2.15	6.93e-05	0.01	PTPN9	protein tyrosine phosphatase, non-receptor type 9	chr15	-
TC0200010615.hg.1	8.62	8.56	8.77	7.74	7.54	7.3	7.53	8.64	-2.15	8.56e-05	0.0112	CCNYL1	cyclin Y like 1; microRNA 4775	chr2	+
TC0500012567.hg.1	11.22	11.33	11.28	10.22	9.71	10.46	10.17	11.28	-2.15	0.0003	0.0198	FAXDC2	fatty acid hydroxylase domain containing 2	chr5	-
TC1300010033.hg.1	5.71	6.33	5.39	4.93	4.64	4.47	4.67	5.77	-2.15	0.0011	0.0444	CCDC169	coiled-coil domain containing 169	chr13	-
TC0400011600.hg.1	11.68	12.17	12.22	10.65	11.21	11.08	11.08	12.2	-2.16	0.0008	0.0357	PITX2	paired-like homeodomain 2	chr4	-
TC0100017260.hg.1	9.73	10.47	10.07	9.01	9.34	8.94	8.97	10.09	-2.16	0.0011	0.0436	NSL1	NSL1, MIS12 kinetochore complex component	chr1	-
TC0200007243.hg.1	9.7	9.76	9.62	8.83	8.56	8.46	8.58	9.7	-2.17	9.24e-05	0.0114	VIT	vitrin	chr2	+
TC0100015079.hg.1	8.82	8.66	8.45	7.79	7.57	7.12	7.53	8.65	-2.17	0.0003	0.0199	EXTL2	exostosin-like glycosyltransferase 2	chr1	-
TC2100008508.hg.1	9.85	10.05	10.04	8.89	9.26	8.71	8.93	10.04	-2.17	0.0003	0.0207	CHAF1B	chromatin assembly factor 1, subunit B (p60)	chr21	+
TC0800009071.hg.1	12.1	12.4	12.29	11.08	11.14	11.15	11.15	12.27	-2.18	4.25e-05	0.0075	CHRAC1	chromatin accessibility complex 1	chr8	+
TC0600011197.hg.1	9.82	9.79	9.6	8.45	8.89	8.69	8.68	9.8	-2.18	0.0002	0.0151	ZNF184	zinc finger protein 184	chr6	-
TC1200009883.hg.1	7.38	6.52	6.68	5.76	5.5	5.49	5.49	6.62	-2.18	0.0003	0.0199	CLEC2A	C-type lectin domain family 2, member A	chr12	-
TC0800012392.hg.1	12.09	12.68	12.75	11.58	11.61	11.27	11.59	12.71	-2.18	0.0008	0.0362	CNOT7	CCR4-NOT transcription complex subunit 7	chr8	-
TC1100011128.hg.1	15.6	15.55	15.41	14.41	14.38	14.46	14.42	15.54	-2.19	4.02e-05	0.0072	ATL3	atlastin GTPase 3	chr11	-
TC0100008066.hg.1	8.86	8.68	8.6	7.87	7.55	7.25	7.55	8.69	-2.2	0.0002	0.0153	PTPRF	protein tyrosine phosphatase, receptor type, F	chr1	+
TC0100014762.hg.1	10.34	10.4	10.36	9.25	9.46	8.92	9.22	10.36	-2.21	8.88e-05	0.0113	SSX2IP	synovial sarcoma, X breakpoint 2 interacting protein	chr1	-
TC0700006980.hg.1	12.86	13.09	13.41	11.96	11.99	11.95	11.97	13.11	-2.21	0.0001	0.0119	CBX3	chromobox homolog 3	chr7	+
TC1000007861.hg.1	7.02	6.87	7.36	6.12	5.89	5.73	5.9	7.05	-2.21	0.0001	0.0133	TET1	tet methylcytosine dioxygenase 1	chr10	+
TC1200012008.hg.1	11.15	11.33	11.52	9.88	10.68	10.13	10.18	11.33	-2.21	0.0007	0.033	TBX5	T-box 5	chr12	-
TC1400010630.hg.1	12.72	12.65	12.53	11.22	11.5	11.72	11.49	12.64	-2.22	8.68e-05	0.0113	TTLL5	tubulin tyrosine ligase-like family member 5	chr14	+
TC0900006762.hg.1	6.65	6.92	7.29	5.97	5.78	5.64	5.8	6.95	-2.22	0.0002	0.0169	ACER2	alkaline ceramidase 2	chr9	+
TC0500009108.hg.1	6.67	7.11	7.21	6.03	6.26	5.66	5.99	7.14	-2.22	0.0009	0.0396	GPX3	glutathione peroxidase 3	chr5	+
TC1400007310.hg.1	11.79	11.93	11.65	10.58	11.23	10.23	10.64	11.79	-2.22	0.0012	0.0459	KIAA0586	KIAA0586	chr14	+
TC1000011892.hg.1	9.58	9.23	9.49	8.31	8.34	7.66	8.32	9.48	-2.23	0.0001	0.0133	CCDC186	coiled-coil domain containing 186; microRNA 2110	chr10	-
TC1700008144.hg.1	10.33	9.85	10.26	8.81	9.49	9.11	9.13	10.29	-2.24	0.001	0.0409	SP2	Sp2 transcription factor	chr17	+
TC0300007216.hg.1	6.83	7.02	7.38	6.02	5.87	5.81	5.89	7.05	-2.25	0.0001	0.0119	ZNF35	zinc finger protein 35	chr3	+
TC0200015266.hg.1	7.14	6.73	6.98	5.71	5.79	6.03	5.79	6.96	-2.25	0.0001	0.0133	TMEFF2	transmembrane protein with EGF-like and two follistatin-like domains 2	chr2	-
TC0100009568.hg.1	11.89	11.79	11.91	10.72	10.62	11.06	10.73	11.9	-2.25	0.0001	0.0137	MAN1A2	mannosidase, alpha, class 1A, member 2	chr1	+
TC0X00009057.hg.1	11.26	11.48	11.34	10.17	10.66	10.2	10.19	11.35	-2.25	0.0003	0.0207	MID1	midline 1	chrX	-
TC0300012572.hg.1	8.42	9.04	8.5	7.16	7.72	7.28	7.28	8.46	-2.26	0.0002	0.0177	CEP70	centrosomal protein 70kDa	chr3	-
TC0700010435.hg.1	10.74	10.57	10.38	9.36	9.22	9.79	9.39	10.56	-2.26	0.0003	0.0193	CDCA7L	cell division cycle associated 7-like	chr7	-
TSUnmapped00000559.hg.1	10.08	9.75	9.64	9.11	8.55	8.31	8.6	9.77	-2.26	0.0005	0.028	FMN1	formin 1
TC0800010949.hg.1	9.11	9.09	9.16	7.94	8.17	7.87	7.93	9.11	-2.27	4.64e-05	0.0078	SNX16	sorting nexin 16	chr8	-
TC0800007065.hg.1	11.78	11.84	11.8	10.16	11.16	10.58	10.62	11.8	-2.27	0.0006	0.0324	CDCA2	cell division cycle associated 2	chr8	+
TC1700010853.hg.1	6.73	6.78	6.28	5.27	5.93	5.54	5.57	6.75	-2.27	0.001	0.0412	KIF18B	Memczak2013 ALT_ACCEPTOR, coding, INTERNAL, intronic best transcript NM_001080443	chr17	-
TC1700010618.hg.1	14.34	14.91	14.71	13.14	14	13.44	13.49	14.68	-2.28	0.001	0.0412	TOP2A	topoisomerase (DNA) II alpha	chr17	-
TC1300008602.hg.1	9.39	9.13	9.48	8.23	8.13	7.56	8.18	9.38	-2.29	8.46e-05	0.0111	MAB21L1	mab-21-like 1 (C. elegans)	chr13	-
TC1200007844.hg.1	11.07	10.93	10.97	9.85	9.78	9.52	9.77	10.97	-2.3	1.99e-05	0.0052	RBMS2	RNA binding motif, single stranded interacting protein 2	chr12	+
TC0700011710.hg.1	10.42	10.5	10.5	9.14	9.51	9.28	9.3	10.5	-2.3	4.35e-05	0.0076	SLC25A40	solute carrier family 25, member 40	chr7	-
TC0X00008731.hg.1	12.26	12.16	12.23	11.03	11.02	11.45	11.03	12.23	-2.3	0.0002	0.0153	VMA21	VMA21 vacuolar H+-ATPase homolog (S. cerevisiae)	chrX	+
TC0200012073.hg.1	8.14	7.81	7.99	6.74	7.19	6.54	6.78	7.98	-2.3	0.0002	0.0175	GTF3C2	general transcription factor IIIC subunit 2	chr2	-
TC0X00010652.hg.1	9.11	8.79	9.07	7.31	7.89	7.88	7.89	9.09	-2.31	9.26e-05	0.0114	UPF3B	UPF3 regulator of nonsense transcripts homolog B (yeast)	chrX	-
TC0100013998.hg.1	9.81	10.08	10.12	8.87	9.17	8.74	8.89	10.1	-2.31	0.0002	0.0153	HECTD3	HECT domain containing E3 ubiquitin protein ligase 3	chr1	-
TC0500013153.hg.1	11.38	11.05	11.42	10.22	10.38	9.93	10.19	11.4	-2.31	0.0002	0.0158	MTRR	5-methyltetrahydrofolate-homocysteine methyltransferase reductase	chr5	+
TC0100013796.hg.1	11.31	11.42	11.63	10.68	10.25	9.75	10.23	11.44	-2.31	0.0004	0.0255	PABPC4	poly(A) binding protein, cytoplasmic 4 (inducible form)	chr1	-
TC0100011384.hg.1	11.86	11.79	11.97	10.68	10.99	10.63	10.65	11.87	-2.32	8.24e-05	0.0111	MAPKAPK2	mitogen-activated protein kinase-activated protein kinase 2	chr1	+
TC0500011194.hg.1	8.36	8.7	8.23	6.92	7.63	7.13	7.18	8.39	-2.32	0.0003	0.0207	F2RL2	coagulation factor II (thrombin) receptor-like 2	chr5	-
TC1000008471.hg.1	12.24	12.42	12.26	10.46	11.45	11.09	11.04	12.25	-2.32	0.0003	0.021	KIF11	kinesin family member 11	chr10	+
TC1000012235.hg.1	14.48	15.01	14.87	13.1	14.06	13.66	13.62	14.84	-2.32	0.001	0.0411	MKI67	marker of proliferation Ki-67	chr10	-
TC0200006977.hg.1	12.1	12.1	12	10.81	11.53	10.42	10.88	12.1	-2.33	0.0012	0.047	CENPO	centromere protein O	chr2	+
TC0800010558.hg.1	9.36	9.4	9.2	8.71	7.52	8.16	8.14	9.36	-2.33	0.0013	0.0479	TOX	thymocyte selection-associated high mobility group box	chr8	-
TC0X00008470.hg.1	12.65	12.76	12.57	11.47	11.38	11.43	11.43	12.66	-2.34	1.6e-05	0.0047	PHF6	PHD finger protein 6	chrX	+
TC0300013151.hg.1	11.94	12.21	12.08	10.35	11.32	10.87	10.85	12.08	-2.34	0.0005	0.0268	NCEH1	neutral cholesterol ester hydrolase 1	chr3	-
TC0400011424.hg.1	14.47	15.13	15.14	13.94	14.12	13.42	13.91	15.14	-2.34	0.0013	0.0487	H2AFZ	H2A histone family, member Z	chr4	-
TC0300013461.hg.1	12	11.49	11.75	10.63	10.52	10.49	10.51	11.75	-2.35	6.16e-05	0.0094	MASP1	mannan-binding lectin serine peptidase 1 (C4/C2 activating component of Ra-reactive factor)	chr3	-
TC1900007063.hg.1	6.65	6.97	6.78	5.52	5.94	5.29	5.56	6.79	-2.35	0.0001	0.0139	ZNF788	zinc finger family member 788	chr19	+
TC1200011870.hg.1	12	11.95	11.62	10.93	10.74	10.11	10.74	11.97	-2.35	0.0003	0.0207	KCTD10	potassium channel tetramerization domain containing 10	chr12	-
TC1700010314.hg.1	5.61	6.55	6.23	4.74	4.94	4.94	4.94	6.17	-2.35	0.0003	0.022	EVI2A	ecotropic viral integration site 2A; ecotropic viral integration site 2B	chr17	-
TC1700008868.hg.1	11.24	11.45	11.44	10.22	10.44	10.18	10.21	11.44	-2.36	6.61e-05	0.01	TMEM104	transmembrane protein 104	chr17	+
TC0900011519.hg.1	11.96	12.44	12.57	11.31	11.19	10.75	11.2	12.45	-2.37	0.0002	0.019	PPP6C	protein phosphatase 6, catalytic subunit	chr9	-
TC0500010766.hg.1	12.11	12.25	12.49	11.66	10.97	10.53	11.02	12.27	-2.37	0.001	0.0415	PLPP1	phospholipid phosphatase 1; ring finger protein 138, E3 ubiquitin protein ligase pseudogene 1	chr5	-
TC0100015786.hg.1	13.17	13.36	13.38	12.56	12.08	11.83	12.12	13.37	-2.38	0.0003	0.0202	POGZ	pogo transposable element with ZNF domain	chr1	-
TSUnmapped00000255.hg.1	10.79	11.14	10.69	9.53	10.28	9.31	9.52	10.77	-2.38	0.0011	0.0443	KIF15	kinesin family member 15
TC1200008835.hg.1	14.96	15.05	14.71	13.67	13.72	13.64	13.68	14.94	-2.39	2.58e-05	0.0058	ATP2A2	ATPase, Ca++ transporting, cardiac muscle, slow twitch 2	chr12	+
TC0200015350.hg.1	8.61	8.15	9.02	7.33	7.34	7.09	7.33	8.6	-2.4	0.0002	0.0153	RFTN2	raftlin family member 2	chr2	-
TC1200009796.hg.1	13.17	12.97	13.04	11.68	11.84	11.79	11.78	13.05	-2.41	1.21e-05	0.0037	SLC2A14	solute carrier family 2 (facilitated glucose transporter), member 14	chr12	-
TC0X00010880.hg.1	10.16	9.97	10.05	8.75	8.83	8.33	8.79	10.06	-2.41	1.76e-05	0.0049	MOSPD1	motile sperm domain containing 1	chrX	-
TC1500010041.hg.1	10.9	11.16	10.83	9.94	9.63	9.54	9.63	10.9	-2.41	4.18e-05	0.0074	EDC3	enhancer of mRNA decapping 3	chr15	-
TC0400012818.hg.1	11.23	11.44	11.18	9.93	9.94	9.9	9.94	11.22	-2.43	8.2e-06	0.0031	CCNG2	cyclin G2	chr4	+
TC1100007727.hg.1	12.36	11.94	11.82	10.13	11.01	10.71	10.65	11.94	-2.43	0.0002	0.0161	FAM111B	family with sequence similarity 111, member B	chr11	+
TC1800006448.hg.1	12.56	13.1	13.11	12.23	11.81	11.68	11.83	13.11	-2.43	0.0009	0.0406	TYMS	thymidylate synthetase	chr18	+
TC0400006994.hg.1	13.61	13.87	13.79	12.49	13.13	12.49	12.49	13.77	-2.44	0.0005	0.0292	NCAPG	non-SMC condensin I complex subunit G	chr4	+
TC2200009270.hg.1	7.73	8.37	8.41	7.26	7.11	6.92	7.1	8.39	-2.44	0.0006	0.0314	APOBEC3B	apolipoprotein B mRNA editing enzyme, catalytic polypeptide-like 3B	chr22	+
TC1200008322.hg.1	8.31	8.01	7.98	7.48	6.71	6.71	6.71	7.99	-2.44	0.0007	0.035	TMTC2	transmembrane and tetratricopeptide repeat containing 2	chr12	+
TC0100018238.hg.1	12.67	12.52	12.43	11.38	11.25	11.24	11.24	12.53	-2.45	1.76e-05	0.0049	DNAJB4	DnaJ (Hsp40) homolog, subfamily B, member 4	chr1	+
TC1100011888.hg.1	13.6	13.45	13.37	12.42	11.96	12.16	12.18	13.47	-2.45	3.12e-05	0.0063	CTSC	cathepsin C	chr11	-
TC2000009401.hg.1	8.76	9.2	8.95	7.67	7.51	7.85	7.67	8.96	-2.45	3.78e-05	0.0069	SPATA2	spermatogenesis associated 2	chr20	-
TC1200007647.hg.1	8.98	9.27	9.21	7.93	8.37	7.8	7.93	9.22	-2.45	0.0002	0.0174	ACVR1B	activin A receptor type IB	chr12	+
TC1100007110.hg.1	9.81	10.1	10.22	9.36	8.5	8.75	8.79	10.08	-2.45	0.0006	0.0304	FIBIN	fin bud initiation factor homolog (zebrafish)	chr11	+
TC0300008182.hg.1	11.08	11.17	11.14	9.45	10.5	9.78	9.84	11.14	-2.45	0.0007	0.0328	CEP97	centrosomal protein 97kDa	chr3	+
TC0X00008794.hg.1	10.8	10.86	10.79	9.44	10.13	8.97	9.49	10.8	-2.48	0.0006	0.0314	SLC6A8	solute carrier family 6 (neurotransmitter transporter), member 8	chrX	+
TC1000006754.hg.1	11.22	11	11.2	9.91	9.88	10.19	9.89	11.21	-2.49	5.7e-05	0.009	CELF2	CUGBP, Elav-like family member 2	chr10	+
TC0100017528.hg.1	9.83	9.8	9.59	8.44	8.96	8.53	8.49	9.81	-2.51	0.0002	0.0168	PARP1	poly(ADP-ribose) polymerase 1	chr1	-
TC0600011674.hg.1	10.44	11.08	11.24	9.78	10.09	9.79	9.78	11.11	-2.51	0.0011	0.0445	PPIL1	peptidylprolyl isomerase (cyclophilin)-like 1	chr6	-
TC0200016099.hg.1	14.08	14.52	14.43	12.86	13.73	13.07	13.1	14.44	-2.54	0.0009	0.0408	HJURP	Holliday junction recognition protein	chr2	-
TC0100009788.hg.1	8.7	8.91	8.75	7.41	7.39	7.43	7.41	8.76	-2.55	6.06e-06	0.0026	BCL9	B-cell CLL/lymphoma 9	chr1	+
TC0800011243.hg.1	9.29	9.67	9.58	8.25	8.46	7.98	8.23	9.58	-2.55	5.6e-05	0.0089	FBXO43	F-box protein 43	chr8	-
TC0100011940.hg.1	6.98	6.81	7.04	5.63	5.96	5.25	5.62	6.97	-2.56	7.63e-05	0.0105	COG2	component of oligomeric golgi complex 2	chr1	+
TC0300006669.hg.1	10.2	10.71	11.17	9.39	9.65	8.89	9.34	10.7	-2.56	0.0005	0.0282	LSM3	LSM3 homolog, U6 small nuclear RNA and mRNA degradation associated	chr3	+
TC1200010946.hg.1	13.83	14.27	14.02	12.25	13.06	12.68	12.67	14.03	-2.57	0.0001	0.0137	NEMP1	nuclear envelope integral membrane protein 1	chr12	-
TC0500009320.hg.1	9.99	10.11	10.46	8.73	9.32	8.52	8.77	10.13	-2.57	0.0002	0.0174	HMMR	hyaluronan-mediated motility receptor (RHAMM)	chr5	+
TC1200009800.hg.1	12.51	12.5	12.74	11.12	11.15	10.89	11.13	12.5	-2.58	4.25e-06	0.0022	SLC2A3	solute carrier family 2 (facilitated glucose transporter), member 3	chr12	-
TC1200007740.hg.1	12.73	12.55	12.57	11.86	11.18	10.97	11.19	12.56	-2.59	0.0003	0.0198	HOXC8	homeobox C8	chr12	+
TC0500011705.hg.1	15.04	14.68	14.68	13.64	12.94	13.29	13.29	14.68	-2.61	3.64e-05	0.0069	NREP	neuronal regeneration related protein	chr5	-
TC1700012345.hg.1	9.92	10.02	9.82	9.08	8.54	8	8.54	9.92	-2.61	0.0003	0.0199	CTDNEP1	CTD nuclear envelope phosphatase 1	chr17	-
TC1100012513.hg.1	13.05	13.28	13.26	11.76	12.56	11.92	11.89	13.27	-2.61	0.0005	0.0291	H2AFX	H2A histone family, member X	chr11	-
TC0600009112.hg.1	12.02	11.79	11.51	10.38	10.56	10.39	10.39	11.78	-2.62	2.95e-05	0.0062	CDC40	cell division cycle 40	chr6	+
TC0100009723.hg.1	9.26	9.92	9.92	8.22	8.57	8.51	8.52	9.92	-2.63	0.0002	0.0158	FAM72D	family with sequence similarity 72, member D	chr1	+
TC0200014512.hg.1	11.21	11.25	11.11	9.83	9.76	9.04	9.79	11.2	-2.65	2.49e-05	0.0058	ZEB2	zinc finger E-box binding homeobox 2	chr2	-
TC1100007457.hg.1	11.08	10.91	10.75	10.01	9.51	9.5	9.5	10.91	-2.65	9.33e-05	0.0114	ATG13	autophagy related 13	chr11	+
TC1100013037.hg.1	11.13	11.12	11.14	9.71	9.68	9.75	9.71	11.13	-2.66	3.61e-06	0.0021	ARL2	ADP-ribosylation factor like GTPase 2	chr11	+
TC1700010199.hg.1	11.1	10.91	10.62	9.46	9.51	9.27	9.47	10.89	-2.66	1.23e-05	0.0037	PIGS	phosphatidylinositol glycan anchor biosynthesis class S	chr17	-
TC0X00011173.hg.1	11.87	12.18	12.33	10.74	10.91	10.54	10.73	12.15	-2.66	2.45e-05	0.0058	IDH3G	isocitrate dehydrogenase 3 (NAD+) gamma	chrX	-
TC1500007056.hg.1	8.82	9.04	8.88	7.94	7.51	6.96	7.48	8.9	-2.66	0.0001	0.0135	ADAL	adenosine deaminase-like	chr15	+
TC0700008263.hg.1	9.85	10.28	10.24	8.8	9.29	8.52	8.85	10.26	-2.66	0.0003	0.0199	DBF4	DBF4 zinc finger	chr7	+
TC0800011679.hg.1	11.88	11.62	11.73	10.29	10.71	10.35	10.32	11.74	-2.67	3.29e-05	0.0066	ATAD2	ATPase family, AAA domain containing 2	chr8	-
TC1100006831.hg.1	12.97	13.1	13.17	12.43	11.69	11.65	11.67	13.09	-2.67	0.0005	0.0269	ADM	adrenomedullin	chr11	+
TC0100018440.hg.1	11.61	11.9	11.59	10.1	11.02	9.56	10.18	11.6	-2.67	0.0009	0.0406	STIL	SCL/TAL1 interrupting locus	chr1	-
TC0300010476.hg.1	11.63	11.82	11.94	10.24	11.25	10.44	10.39	11.81	-2.68	0.0011	0.0445	SGOL1	shugoshin-like 1 (S. pombe)	chr3	-
TC1800007066.hg.1	11.07	11.45	11.44	10.05	10.23	9.55	10.02	11.45	-2.69	8.32e-05	0.0111	MAPRE2	microtubule-associated protein, RP/EB family, member 2	chr18	+
TC0X00009773.hg.1	8.28	8.21	7.66	6.78	6.66	7.12	6.81	8.24	-2.7	0.0003	0.0195	PHF8	PHD finger protein 8	chrX	-
TC0500012166.hg.1	9.64	9.99	9.64	8.26	8.97	7.34	8.21	9.64	-2.7	0.0011	0.0436	CDC25C	cell division cycle 25C	chr5	-
TC0300009524.hg.1	12.66	13.18	12.78	11.31	11.68	11.36	11.34	12.79	-2.73	2.93e-05	0.0062	ECT2	epithelial cell transforming 2	chr3	+
TC0700009488.hg.1	13.21	13.21	13.05	11.73	12.19	11.57	11.75	13.21	-2.75	5.26e-05	0.0085	CASP2	caspase 2	chr7	+
TC2200007904.hg.1	10.6	10.39	10.55	9.47	9.1	9.07	9.08	10.54	-2.76	2.88e-05	0.0062	ATP6V1E1	ATPase, H+ transporting, lysosomal 31kDa, V1 subunit E1	chr22	-
TC1700006464.hg.1	6.03	6.1	5.61	4.77	4.62	4.31	4.59	6.06	-2.78	5.26e-05	0.0085	FAM57A	family with sequence similarity 57, member A	chr17	+
TC1100009433.hg.1	9.34	9.65	9.67	8.14	8.64	7.74	8.16	9.66	-2.82	0.0002	0.0153	HYLS1	hydrolethalus syndrome 1	chr11	+
TC0X00009637.hg.1	7.51	8.12	7.79	5.8	7.17	6.23	6.31	7.8	-2.82	0.0013	0.0488	PIM2	Pim-2 proto-oncogene, serine/threonine kinase	chrX	-
TC0300013834.hg.1	9.46	9.67	9.57	8.18	8.07	7.77	8.05	9.57	-2.85	4.94e-06	0.0024	RAD54L2	RAD54-like 2 (S. cerevisiae)	chr3	+
TC0300009738.hg.1	9.8	9.51	9.46	7.28	7.99	7.96	7.97	9.49	-2.85	8.83e-06	0.0031	SENP2	SUMO1/sentrin/SMT3 specific peptidase 2	chr3	+
TC0600008630.hg.1	13.15	13.72	13.56	11.77	12.43	11.97	12.01	13.52	-2.86	8.99e-05	0.0113	TTK	TTK protein kinase	chr6	+
TC1200012644.hg.1	15.21	15.36	15.32	13.48	13.8	13.79	13.79	15.32	-2.87	2.79e-06	0.0019	PA2G4	proliferation-associated 2G4	chr12	+
TC1100013184.hg.1	11.09	11.7	11.22	9.64	10.57	8.89	9.68	11.2	-2.87	0.0011	0.0451	CDCA5	cell division cycle associated 5	chr11	-
TC1500009738.hg.1	12.37	12.78	12.51	11.03	11.64	10.88	11	12.54	-2.9	0.0001	0.0135	KIAA0101	KIAA0101; casein kinase 1, gamma 1	chr15	-
TC1900009302.hg.1	12.74	12.84	12.75	11.38	11.22	10.97	11.2	12.75	-2.91	3.62e-06	0.0021	PIP5K1C	phosphatidylinositol-4-phosphate 5-kinase, type I, gamma	chr19	-
TC0700007997.hg.1	10.78	10.69	10.86	9.26	9.49	8.61	9.22	10.77	-2.95	2.97e-05	0.0062	LIMK1	LIM domain kinase 1	chr7	+
TC1000010758.hg.1	8.62	8.56	8.45	6.99	6.82	7.56	6.99	8.55	-2.95	5.17e-05	0.0085	RTKN2	rhotekin 2	chr10	-
TC1700009318.hg.1	14.04	13.88	14.13	12.74	12.03	12.51	12.46	14.02	-2.96	1.81e-05	0.0049	FAM101B	family with sequence similarity 101, member B	chr17	-
TC1600011186.hg.1	13.57	12.8	12.94	11.78	10.63	11.38	11.31	12.88	-2.96	0.0001	0.0135	SLC7A5	solute carrier family 7 (amino acid transporter light chain, L system), member 5	chr16	-
TC0500010865.hg.1	8.78	9.29	9.15	7.6	7.87	7	7.55	9.13	-2.98	7e-05	0.0101	DEPDC1B	DEP domain containing 1B	chr5	-
TC1200012083.hg.1	9.83	9.06	9.45	7.85	7.71	7.87	7.86	9.44	-2.99	1.63e-05	0.0047	FBXO21	F-box protein 21	chr12	-
TC0200010502.hg.1	8.96	8.95	9.03	7.36	7.36	7.71	7.36	8.95	-3.01	5.57e-06	0.0025	FAM117B	family with sequence similarity 117, member B	chr2	+
TC0500009281.hg.1	9.72	10.54	10.86	8.56	9.44	8.83	8.88	10.47	-3.02	0.001	0.0424	PTTG1	pituitary tumor-transforming 1	chr5	+
TC0200016648.hg.1	12.59	12.69	12.69	11.82	11.04	11.09	11.06	12.69	-3.09	0.0001	0.0135	CDC42EP3	CDC42 effector protein (Rho GTPase binding) 3	chr2	-
TC2200008847.hg.1	9.98	10.19	10.07	8.46	9.16	8.41	8.44	10.08	-3.11	8.44e-05	0.0111	CENPM	centromere protein M	chr22	-
TC1000008406.hg.1	13.07	13.35	13.31	11.37	12.49	11.65	11.69	13.33	-3.11	0.0004	0.0244	KIF20B	kinesin family member 20B	chr10	+
TC0100015715.hg.1	14.2	14.53	14.37	12.73	12.72	12.45	12.72	14.37	-3.13	1.78e-06	0.0013	SF3B4	splicing factor 3b, subunit 4, 49kDa	chr1	-
TC0300014075.hg.1	13.72	14.07	13.75	12.03	12.88	12.12	12.08	13.74	-3.15	9.66e-05	0.0115	TRIM59	tripartite motif containing 59	chr3	-
TC1200012629.hg.1	14.11	14.56	14.31	12.84	12.64	12.67	12.66	14.32	-3.17	4.27e-06	0.0022	DAZAP2	DAZ associated protein 2	chr12	+
TC0X00009760.hg.1	12.99	13.2	13.22	11.56	11.82	11.25	11.55	13.21	-3.17	8.9e-06	0.0031	SMC1A	structural maintenance of chromosomes 1A	chrX	-
TC0200016417.hg.1	9	9.32	9	7.33	8.13	7.32	7.33	9	-3.19	8.91e-05	0.0113	CENPA	centromere protein A	chr2	+
TC1500007392.hg.1	10.95	11.77	11.57	9.71	10.48	9.88	9.87	11.55	-3.19	0.0004	0.0226	CCNB2	cyclin B2	chr15	+
TC1700010248.hg.1	10.68	10.82	10.46	9.26	9	8.69	8.99	10.67	-3.2	7.38e-06	0.0029	GIT1	G protein-coupled receptor kinase interacting ArfGAP 1	chr17	-
TC0100014543.hg.1	11.46	11.99	11.99	10.32	10.76	9.8	10.3	11.99	-3.23	0.0002	0.0152	DEPDC1	DEP domain containing 1	chr1	-
TC0400012173.hg.1	8.93	8.14	8.93	7.69	6.88	7.19	7.23	8.93	-3.24	0.0004	0.0251	SFRP2	secreted frizzled-related protein 2	chr4	-
TC1500009109.hg.1	10.06	9.88	10.03	8.34	8.34	8.07	8.34	10.04	-3.26	1.17e-06	0.0009	C15orf57	chromosome 15 open reading frame 57; mitochondrial ribosomal protein L42 pseudogene 5	chr15	-
TC1200009753.hg.1	12.66	13	12.97	11.31	11.6	10.48	11.26	12.98	-3.31	7.86e-05	0.0106	MLF2	myeloid leukemia factor 2	chr12	-
TC0500008855.hg.1	12.02	12.32	12.31	10.58	10.81	10.34	10.58	12.32	-3.34	5.42e-06	0.0025	SLC35A4	solute carrier family 35, member A4	chr5	+
TC1000008193.hg.1	9.9	10.38	10.43	8.73	9.25	7.75	8.64	10.4	-3.4	0.0006	0.0311	PPIF	peptidylprolyl isomerase F	chr10	+
TC1000007748.hg.1	11.82	12.26	12.45	10.47	11.34	10.41	10.44	12.22	-3.42	0.0004	0.0224	CDK1	cyclin-dependent kinase 1	chr10	+
TC2200007662.hg.1	9.6	10.29	10.06	8.15	9.28	8.33	8.24	10.02	-3.42	0.0009	0.0398	GTSE1	G-2 and S-phase expressed 1	chr22	+
TC1700009679.hg.1	9.31	9.73	9.8	7.96	8.88	8.01	7.99	9.76	-3.43	0.0005	0.0277	AURKB	aurora kinase B	chr17	-
TC0700009067.hg.1	11.75	11.99	11.91	10.15	9.72	10.33	10.11	11.9	-3.46	3.49e-06	0.0021	ATP6V1F	ATPase, H+ transporting, lysosomal 14kDa, V1 subunit F	chr7	+
TC0600013880.hg.1	8.1	8.3	8.46	6.85	6.48	6.5	6.49	8.29	-3.47	3.7e-06	0.0021	SFT2D1	SFT2 domain containing 1	chr6	-
TC1200012723.hg.1	12.34	12.53	12.4	10.74	10.5	10.59	10.61	12.4	-3.48	6.74e-07	0.0009	ZNF664	zinc finger protein 664	chr12	+
TC0700009277.hg.1	8.38	8.01	8.4	7.46	6.48	6.66	6.58	8.39	-3.49	0.0003	0.0207	CHRM2	cholinergic receptor, muscarinic 2	chr7	+
TC1600010181.hg.1	9.34	9.32	9.18	7.18	8.22	7.47	7.52	9.33	-3.51	6.42e-05	0.0098	NETO2	neuropilin (NRP) and tolloid (TLL)-like 2	chr16	-
TC0500009093.hg.1	11.53	11.51	11.25	9.85	9.54	9.72	9.71	11.52	-3.52	1.73e-06	0.0013	NDST1	N-deacetylase/N-sulfotransferase (heparan glucosaminyl) 1	chr5	+
TC0100010775.hg.1	12.63	12.46	12.54	10.74	10.9	10.45	10.71	12.54	-3.57	1.15e-06	0.0009	SOAT1	sterol O-acyltransferase 1	chr1	+
TC0800009970.hg.1	11.31	11.53	11.43	9.58	10.32	9.35	9.59	11.43	-3.57	4.57e-05	0.0078	PBK	PDZ binding kinase	chr8	-
TC0200006677.hg.1	13.21	13.63	13.61	11.53	12.28	11.73	11.77	13.62	-3.61	2.92e-05	0.0062	RRM2	ribonucleotide reductase M2	chr2	+
TC1900011841.hg.1	10.76	11.23	11.2	9.31	10.34	9.37	9.34	11.22	-3.67	0.0006	0.0295	LMNB2	lamin B2; microRNA 7108	chr19	-
TC1400009248.hg.1	12.25	13.06	12.98	11.07	11.76	10.73	11.14	13.02	-3.69	0.0003	0.0213	DLGAP5	discs, large (Drosophila) homolog-associated protein 5	chr14	-
TC1600006610.hg.1	10.8	11.15	10.92	9.08	10.25	9.03	9.06	10.94	-3.7	0.0006	0.031	CCNF	cyclin F	chr16	+
TC0100013417.hg.1	9.56	9.72	9.75	7.8	8.23	7.64	7.83	9.73	-3.73	3.36e-06	0.0021	SLC9A1	solute carrier family 9, subfamily A (NHE1, cation proton antiporter 1), member 1	chr1	-
TC2200007963.hg.1	9.63	9.75	9.65	7.65	8.55	7.26	7.73	9.64	-3.74	7.71e-05	0.0105	DGCR2	DiGeorge syndrome critical region gene 2; DiGeorge syndrome critical region gene 11 (non-protein coding)	chr22	-
TC0100016917.hg.1	13.14	12.99	13.45	11.71	11.26	11.25	11.25	13.17	-3.77	4.73e-06	0.0024	CSRP1	cysteine and glycine-rich protein 1	chr1	-
TC1800006905.hg.1	7.6	8.35	8.18	6.24	6.99	6.3	6.27	8.19	-3.77	0.0002	0.0151	CABYR	calcium binding tyrosine-(Y)-phosphorylation regulated	chr18	+
TC0900008312.hg.1	10.8	10.52	10.76	9.15	8.3	8.91	8.86	10.78	-3.78	8.66e-06	0.0031	SLC44A1	solute carrier family 44 (choline transporter), member 1	chr9	+
TC0600010707.hg.1	12.23	12.16	12.4	10.33	10.8	10.23	10.29	12.25	-3.88	3.26e-06	0.0021	NRN1	neuritin 1	chr6	-
TC1100010418.hg.1	12.54	13.43	13.02	10.93	12.09	11.12	11.03	13	-3.93	0.0005	0.0278	KIF18A	kinesin family member 18A	chr11	-
TC0800008349.hg.1	8.71	9.27	9.49	7.5	6.99	7.2	7.22	9.22	-4.01	9.43e-06	0.0033	OSR2	odd-skipped related transciption factor 2	chr8	+
TC0100016952.hg.1	10.67	11.33	11.07	9.1	10.1	8.86	9.03	11.04	-4.03	0.0003	0.021	UBE2T	ubiquitin conjugating enzyme E2T	chr1	-
TC0800010034.hg.1	11.8	11.78	11.69	9.76	9.98	9.73	9.75	11.79	-4.1	3.55e-07	0.0007	GSR	glutathione reductase	chr8	-
TC1200008597.hg.1	14.08	14.56	14.64	12.54	13.62	12.55	12.55	14.6	-4.15	0.0004	0.026	GAS2L3	growth arrest-specific 2 like 3	chr12	+
TC0100018200.hg.1	10.57	10.47	10.65	8.55	8.47	8.1	8.51	10.56	-4.16	2.74e-07	0.0007	SEPN1	selenoprotein N, 1	chr1	+
TC0100011581.hg.1	13.37	13.64	13.58	11.52	12.56	11.53	11.52	13.58	-4.16	0.0001	0.0133	CENPF	centromere protein F	chr1	+
TC1300008660.hg.1	10.43	10.31	10.43	8.38	8.31	7.72	8.34	10.43	-4.25	6.87e-07	0.0009	PROSER1	proline and serine rich 1	chr13	-
TC2000009550.hg.1	13.08	13.93	13.68	11.41	12.85	11.62	11.52	13.63	-4.31	0.0013	0.0475	AURKA	aurora kinase A	chr20	-
TC1200011327.hg.1	9.6	10.27	10.27	8.57	8.11	7.93	8.15	10.27	-4.34	1.76e-05	0.0049	CSRP2	cysteine and glycine-rich protein 2	chr12	-
TC0100015747.hg.1	10.16	10.3	10.39	7.98	8.18	8.31	8.16	10.29	-4.37	2.15e-07	0.0007	GOLPH3L	golgi phosphoprotein 3-like	chr1	-
TC0200015002.hg.1	10.78	11.1	11.03	8.78	8.89	9.22	8.91	11.05	-4.39	7.81e-07	0.0009	CHN1	chimerin 1	chr2	-
TC0100015192.hg.1	7.94	7.99	8.17	5.62	7.21	4.88	5.77	7.98	-4.64	0.001	0.0424	PSRC1	proline/serine-rich coiled-coil 1	chr1	-
TC0600011377.hg.1	10.25	10.68	10.45	8.58	8.13	7.94	8.17	10.46	-4.88	8.9e-07	0.0009	NRM	nurim (nuclear envelope membrane protein)	chr6	-
TC2000009014.hg.1	12.83	12.94	12.6	10.52	10.37	10.51	10.51	12.8	-4.89	8.62e-08	0.0007	NDRG3	NDRG family member 3	chr20	-
TC0100018182.hg.1	10.62	10.44	10.69	8.31	8.87	8.3	8.31	10.61	-4.93	1.14e-06	0.0009	SZRD1	SUZ RNA binding domain containing 1	chr1	+
TC1200010902.hg.1	12.57	13.06	12.74	10.41	10.88	10.34	10.38	12.77	-5.26	8.35e-07	0.0009	ANKRD52	ankyrin repeat domain 52	chr12	-
TC0100014752.hg.1	10.78	11.11	11.39	8.77	8.42	8.59	8.59	11.1	-5.7	2.16e-07	0.0007	GNG5	guanine nucleotide binding protein (G protein), gamma 5	chr1	-
TC1400008705.hg.1	9.23	9.66	9.39	6.72	7.31	6.87	6.9	9.42	-5.71	3.28e-07	0.0007	SLC7A8	solute carrier family 7 (amino acid transporter light chain, L system), member 8	chr14	-
TC1100008175.hg.1	8.78	8.98	9.35	6.32	6.88	5.91	6.36	9.01	-6.31	1.24e-06	0.0009	NDUFS8	NADH dehydrogenase (ubiquinone) Fe-S protein 8, 23kDa (NADH-coenzyme Q reductase); microRNA 4691; microRNA 7113	chr11	+
TC1200007626.hg.1	11.36	12.06	12.22	9.31	10.12	9.45	9.38	12.1	-6.58	1.03e-05	0.0034	METTL7A	methyltransferase like 7A	chr12	+
TC0600011481.hg.1	11.74	11.77	11.76	9.03	8.8	8.63	8.81	11.76	-7.71	9.91e-09	0.0002	AGPAT1	1-acylglycerol-3-phosphate O-acyltransferase 1; microRNA 6721	chr6	-
TC1100010290.hg.1	10.36	10.47	10.24	7.25	8	7.31	7.28	10.35	-8.42	1.56e-07	0.0007	E2F8	E2F transcription factor 8	chr11	-
